# Supplementary material for: MSH3 modifies somatic instability and disease severity in Huntington’s and myotonic dystrophy type 1
Source: Brain. 2019 Jun 19;142(7):1876–86. doi: 10.1093/brain/awz115 (PMC6598626; doi:10.1093/brain/awz115)
Supplement: awz115_Supplementary_Data [file awz115_supplementary_data.zip]

Archive with 5 entries (4 files):
- awz115-Suppl_data/
- awz115-Suppl_data/Supplementary_Data2.pdf
- awz115-Suppl_data/Supplementary_tables.xlsx
- awz115-Suppl_data/Supplementary_Data.fasta
- awz115-Suppl_data/Supplementary_Data.pdf
