# Supplementary material for: MSH3 modifies somatic instability and disease severity in Huntington’s and myotonic dystrophy type 1
Source: Brain. 2019 Jun 19;142(7):1876–86. doi: 10.1093/brain/awz115 (PMC6598626; doi:10.1093/brain/awz115)
Supplement: awz115_Supplementary_Data [file awz115_supplementary_data.zip › awz115-Suppl_data/Supplementary_tables.xlsx]

## Sheet: Supp Table 1
	MiSeq primer name	P5 adaptor sequence	i5 index	Sequencing primer binding site	Spacer	Gene-specific primer	Full MiSeq primer sequence
P5 primers (5'-3')	MSH3-F-S502	AATGATACGGCGACCACCGAGATCTACAC	CTCTCTAT	ACACTCTTTCCCTACACGACGCTCTTCCGATCT		CTTCCTCCTCCAGCCCTATC	AATGATACGGCGACCACCGAGATCTACACCTCTCTATACACTCTTTCCCTACACGACGCTCTTCCGATCTCTTCCTCCTCCAGCCCTATC
	MSH3-F-S503	AATGATACGGCGACCACCGAGATCTACAC	TATCCTCT	ACACTCTTTCCCTACACGACGCTCTTCCGATCT	TGA	CTTCCTCCTCCAGCCCTATC	AATGATACGGCGACCACCGAGATCTACACTATCCTCTACACTCTTTCCCTACACGACGCTCTTCCGATCTTGACTTCCTCCTCCAGCCCTATC
	MSH3-F-S505	AATGATACGGCGACCACCGAGATCTACAC	GTAAGGAG	ACACTCTTTCCCTACACGACGCTCTTCCGATCT	GT	CTTCCTCCTCCAGCCCTATC	AATGATACGGCGACCACCGAGATCTACACGTAAGGAGACACTCTTTCCCTACACGACGCTCTTCCGATCTGTCTTCCTCCTCCAGCCCTATC
	MSH3-F-S506	AATGATACGGCGACCACCGAGATCTACAC	ACTGCATA	ACACTCTTTCCCTACACGACGCTCTTCCGATCT	CAAG	CTTCCTCCTCCAGCCCTATC	AATGATACGGCGACCACCGAGATCTACACACTGCATAACACTCTTTCCCTACACGACGCTCTTCCGATCTCAAGCTTCCTCCTCCAGCCCTATC
	MSH3-F-S507	AATGATACGGCGACCACCGAGATCTACAC	AAGGAGTA	ACACTCTTTCCCTACACGACGCTCTTCCGATCT	G	CTTCCTCCTCCAGCCCTATC	AATGATACGGCGACCACCGAGATCTACACAAGGAGTAACACTCTTTCCCTACACGACGCTCTTCCGATCTGCTTCCTCCTCCAGCCCTATC
	MSH3-F-S508	AATGATACGGCGACCACCGAGATCTACAC	CTAAGCCT	ACACTCTTTCCCTACACGACGCTCTTCCGATCT	TCGGA	CTTCCTCCTCCAGCCCTATC	AATGATACGGCGACCACCGAGATCTACACCTAAGCCTACACTCTTTCCCTACACGACGCTCTTCCGATCTTCGGACTTCCTCCTCCAGCCCTATC
	MSH3-F-S510	AATGATACGGCGACCACCGAGATCTACAC	CGTCTAAT	ACACTCTTTCCCTACACGACGCTCTTCCGATCT	AGGAGG	CTTCCTCCTCCAGCCCTATC	AATGATACGGCGACCACCGAGATCTACACCGTCTAATACACTCTTTCCCTACACGACGCTCTTCCGATCTAGGAGGCTTCCTCCTCCAGCCCTATC
	MSH3-F-S511	AATGATACGGCGACCACCGAGATCTACAC	TCTCTCCG	ACACTCTTTCCCTACACGACGCTCTTCCGATCT	AACAGAC	CTTCCTCCTCCAGCCCTATC	AATGATACGGCGACCACCGAGATCTACACTCTCTCCGACACTCTTTCCCTACACGACGCTCTTCCGATCTAACAGACCTTCCTCCTCCAGCCCTATC
	MSH3-F-S513	AATGATACGGCGACCACCGAGATCTACAC	TCGACTAG	ACACTCTTTCCCTACACGACGCTCTTCCGATCT		CTTCCTCCTCCAGCCCTATC	AATGATACGGCGACCACCGAGATCTACACTCGACTAGACACTCTTTCCCTACACGACGCTCTTCCGATCTCTTCCTCCTCCAGCCCTATC
	MSH3-F-S515	AATGATACGGCGACCACCGAGATCTACAC	TTCTAGCT	ACACTCTTTCCCTACACGACGCTCTTCCGATCT	ATA	CTTCCTCCTCCAGCCCTATC	AATGATACGGCGACCACCGAGATCTACACTTCTAGCTACACTCTTTCCCTACACGACGCTCTTCCGATCTATACTTCCTCCTCCAGCCCTATC
	MSH3-F-S516	AATGATACGGCGACCACCGAGATCTACAC	CCTAGAGT	ACACTCTTTCCCTACACGACGCTCTTCCGATCT	TG	CTTCCTCCTCCAGCCCTATC	AATGATACGGCGACCACCGAGATCTACACCCTAGAGTACACTCTTTCCCTACACGACGCTCTTCCGATCTTGCTTCCTCCTCCAGCCCTATC
	MSH3-F-S517	AATGATACGGCGACCACCGAGATCTACAC	GCGTAAGA	ACACTCTTTCCCTACACGACGCTCTTCCGATCT	GCAG	CTTCCTCCTCCAGCCCTATC	AATGATACGGCGACCACCGAGATCTACACGCGTAAGAACACTCTTTCCCTACACGACGCTCTTCCGATCTGCAGCTTCCTCCTCCAGCCCTATC
	MSH3-F-S518	AATGATACGGCGACCACCGAGATCTACAC	CTATTAAG	ACACTCTTTCCCTACACGACGCTCTTCCGATCT	G	CTTCCTCCTCCAGCCCTATC	AATGATACGGCGACCACCGAGATCTACACCTATTAAGACACTCTTTCCCTACACGACGCTCTTCCGATCTGCTTCCTCCTCCAGCCCTATC
	MSH3-F-S520	AATGATACGGCGACCACCGAGATCTACAC	AAGGCTAT	ACACTCTTTCCCTACACGACGCTCTTCCGATCT	AGCGA	CTTCCTCCTCCAGCCCTATC	AATGATACGGCGACCACCGAGATCTACACAAGGCTATACACTCTTTCCCTACACGACGCTCTTCCGATCTAGCGACTTCCTCCTCCAGCCCTATC
	MSH3-F-S521	AATGATACGGCGACCACCGAGATCTACAC	GAGCCTTA	ACACTCTTTCCCTACACGACGCTCTTCCGATCT	CAGAGG	CTTCCTCCTCCAGCCCTATC	AATGATACGGCGACCACCGAGATCTACACGAGCCTTAACACTCTTTCCCTACACGACGCTCTTCCGATCTCAGAGGCTTCCTCCTCCAGCCCTATC
	MSH3-F-S522	AATGATACGGCGACCACCGAGATCTACAC	TTATGCGA	ACACTCTTTCCCTACACGACGCTCTTCCGATCT	TAGAGAG	CTTCCTCCTCCAGCCCTATC	AATGATACGGCGACCACCGAGATCTACACTTATGCGAACACTCTTTCCCTACACGACGCTCTTCCGATCTTAGAGAGCTTCCTCCTCCAGCCCTATC
	MiSeq primer name	P7 adaptor sequence	i7 index	Sequencing primer binding site	Spacer	Gene-specific primer	Full MiSeq primer sequence
P5 primers (5'-3')	MSH3-R-N701	CAAGCAGAAGACGGCATACGAGAT	TCGCCTTA	GTGACTGGAGTTCAGACGTGTGCTCTTCCGATC	TA	AGTTTGGCGCGAAATTGTGG	CAAGCAGAAGACGGCATACGAGATTCGCCTTAGTGACTGGAGTTCAGACGTGTGCTCTTCCGATCTAAGTTTGGCGCGAAATTGTGG
	MSH3-R-N702	CAAGCAGAAGACGGCATACGAGAT	TAGTACG	GTGACTGGAGTTCAGACGTGTGCTCTTCCGATC	AT	AGTTTGGCGCGAAATTGTGG	CAAGCAGAAGACGGCATACGAGATTAGTACGGTGACTGGAGTTCAGACGTGTGCTCTTCCGATCATAGTTTGGCGCGAAATTGTGG
	MSH3-R-N703	CAAGCAGAAGACGGCATACGAGAT	TTCTGCCT	GTGACTGGAGTTCAGACGTGTGCTCTTCCGATC	TA	AGTTTGGCGCGAAATTGTGG	CAAGCAGAAGACGGCATACGAGATTTCTGCCTGTGACTGGAGTTCAGACGTGTGCTCTTCCGATCTAAGTTTGGCGCGAAATTGTGG
	MSH3-R-N704	CAAGCAGAAGACGGCATACGAGAT	GCTCAGGA	GTGACTGGAGTTCAGACGTGTGCTCTTCCGATC	G	AGTTTGGCGCGAAATTGTGG	CAAGCAGAAGACGGCATACGAGATGCTCAGGAGTGACTGGAGTTCAGACGTGTGCTCTTCCGATCGAGTTTGGCGCGAAATTGTGG
	MSH3-R-N705	CAAGCAGAAGACGGCATACGAGAT	AGGAGTCC	GTGACTGGAGTTCAGACGTGTGCTCTTCCGATC	G	AGTTTGGCGCGAAATTGTGG	CAAGCAGAAGACGGCATACGAGATAGGAGTCCGTGACTGGAGTTCAGACGTGTGCTCTTCCGATCGAGTTTGGCGCGAAATTGTGG
	MSH3-R-N706	CAAGCAGAAGACGGCATACGAGAT	CATGCCTA	GTGACTGGAGTTCAGACGTGTGCTCTTCCGATC	AT	AGTTTGGCGCGAAATTGTGG	CAAGCAGAAGACGGCATACGAGATCATGCCTAGTGACTGGAGTTCAGACGTGTGCTCTTCCGATCATAGTTTGGCGCGAAATTGTGG
	MSH3-R-N707	CAAGCAGAAGACGGCATACGAGAT	GTAGAGAG	GTGACTGGAGTTCAGACGTGTGCTCTTCCGATC	TA	AGTTTGGCGCGAAATTGTGG	CAAGCAGAAGACGGCATACGAGATGTAGAGAGGTGACTGGAGTTCAGACGTGTGCTCTTCCGATCTAAGTTTGGCGCGAAATTGTGG
	MSH3-R-N710	CAAGCAGAAGACGGCATACGAGAT	CAGCCTCG	GTGACTGGAGTTCAGACGTGTGCTCTTCCGATC		AGTTTGGCGCGAAATTGTGG	CAAGCAGAAGACGGCATACGAGATCAGCCTCGGTGACTGGAGTTCAGACGTGTGCTCTTCCGATCAGTTTGGCGCGAAATTGTGG
	MSH3-R-N711	CAAGCAGAAGACGGCATACGAGAT	TGCCTCTT	GTGACTGGAGTTCAGACGTGTGCTCTTCCGATC	AT	AGTTTGGCGCGAAATTGTGG	CAAGCAGAAGACGGCATACGAGATTGCCTCTTGTGACTGGAGTTCAGACGTGTGCTCTTCCGATCATAGTTTGGCGCGAAATTGTGG
	MSH3-R-N712	CAAGCAGAAGACGGCATACGAGAT	TCCTCTAC	GTGACTGGAGTTCAGACGTGTGCTCTTCCGATC	TA	AGTTTGGCGCGAAATTGTGG	CAAGCAGAAGACGGCATACGAGATTCCTCTACGTGACTGGAGTTCAGACGTGTGCTCTTCCGATCTAAGTTTGGCGCGAAATTGTGG
	MSH3-R-N714	CAAGCAGAAGACGGCATACGAGAT	TCATGAGC	GTGACTGGAGTTCAGACGTGTGCTCTTCCGATC	AT	AGTTTGGCGCGAAATTGTGG	CAAGCAGAAGACGGCATACGAGATTCATGAGCGTGACTGGAGTTCAGACGTGTGCTCTTCCGATCATAGTTTGGCGCGAAATTGTGG
	MSH3-R-N715	CAAGCAGAAGACGGCATACGAGAT	CTGAGAT	GTGACTGGAGTTCAGACGTGTGCTCTTCCGATC	TA	AGTTTGGCGCGAAATTGTGG	CAAGCAGAAGACGGCATACGAGATCTGAGATGTGACTGGAGTTCAGACGTGTGCTCTTCCGATCTAAGTTTGGCGCGAAATTGTGG
	MSH3-R-N716	CAAGCAGAAGACGGCATACGAGAT	TAGCGAGT	GTGACTGGAGTTCAGACGTGTGCTCTTCCGATC	AT	AGTTTGGCGCGAAATTGTGG	CAAGCAGAAGACGGCATACGAGATTAGCGAGTGTGACTGGAGTTCAGACGTGTGCTCTTCCGATCATAGTTTGGCGCGAAATTGTGG
	MSH3-R-N718	CAAGCAGAAGACGGCATACGAGAT	GTAGCTCC	GTGACTGGAGTTCAGACGTGTGCTCTTCCGATC	G	AGTTTGGCGCGAAATTGTGG	CAAGCAGAAGACGGCATACGAGATGTAGCTCCGTGACTGGAGTTCAGACGTGTGCTCTTCCGATCGAGTTTGGCGCGAAATTGTGG
	MSH3-R-N719	CAAGCAGAAGACGGCATACGAGAT	TACTACGC	GTGACTGGAGTTCAGACGTGTGCTCTTCCGATC	TA	AGTTTGGCGCGAAATTGTGG	CAAGCAGAAGACGGCATACGAGATTACTACGCGTGACTGGAGTTCAGACGTGTGCTCTTCCGATCTAAGTTTGGCGCGAAATTGTGG
	MSH3-R-N720	CAAGCAGAAGACGGCATACGAGAT	GGCTCCG	GTGACTGGAGTTCAGACGTGTGCTCTTCCGATC		AGTTTGGCGCGAAATTGTGG	CAAGCAGAAGACGGCATACGAGATGGCTCCGGTGACTGGAGTTCAGACGTGTGCTCTTCCGATCAGTTTGGCGCGAAATTGTGG
	MSH3-R-N721	CAAGCAGAAGACGGCATACGAGAT	CAGCGTA	GTGACTGGAGTTCAGACGTGTGCTCTTCCGATC	G	AGTTTGGCGCGAAATTGTGG	CAAGCAGAAGACGGCATACGAGATCAGCGTAGTGACTGGAGTTCAGACGTGTGCTCTTCCGATCGAGTTTGGCGCGAAATTGTGG
	MSH3-R-N722	CAAGCAGAAGACGGCATACGAGAT	CTGCGCAT	GTGACTGGAGTTCAGACGTGTGCTCTTCCGATC	G	AGTTTGGCGCGAAATTGTGG	CAAGCAGAAGACGGCATACGAGATCTGCGCATGTGACTGGAGTTCAGACGTGTGCTCTTCCGATCGAGTTTGGCGCGAAATTGTGG
	MSH3-R-N723	CAAGCAGAAGACGGCATACGAGAT	GAGCGCTA	GTGACTGGAGTTCAGACGTGTGCTCTTCCGATC	G	AGTTTGGCGCGAAATTGTGG	CAAGCAGAAGACGGCATACGAGATGAGCGCTAGTGACTGGAGTTCAGACGTGTGCTCTTCCGATCGAGTTTGGCGCGAAATTGTGG
	MSH3-R-N724	CAAGCAGAAGACGGCATACGAGAT	CGCTCAGT	GTGACTGGAGTTCAGACGTGTGCTCTTCCGATC	G	AGTTTGGCGCGAAATTGTGG	CAAGCAGAAGACGGCATACGAGATCGCTCAGTGTGACTGGAGTTCAGACGTGTGCTCTTCCGATCGAGTTTGGCGCGAAATTGTGG
	MSH3-R-N726	CAAGCAGAAGACGGCATACGAGAT	GTCTTAGG	GTGACTGGAGTTCAGACGTGTGCTCTTCCGATC	AT	AGTTTGGCGCGAAATTGTGG	CAAGCAGAAGACGGCATACGAGATGTCTTAGGGTGACTGGAGTTCAGACGTGTGCTCTTCCGATCATAGTTTGGCGCGAAATTGTGG
	MSH3-R-N727	CAAGCAGAAGACGGCATACGAGAT	ACTGATCG	GTGACTGGAGTTCAGACGTGTGCTCTTCCGATC	TA	AGTTTGGCGCGAAATTGTGG	CAAGCAGAAGACGGCATACGAGATACTGATCGGTGACTGGAGTTCAGACGTGTGCTCTTCCGATCTAAGTTTGGCGCGAAATTGTGG
	MSH3-R-N728	CAAGCAGAAGACGGCATACGAGAT	TAGCTGCA	GTGACTGGAGTTCAGACGTGTGCTCTTCCGATC	AT	AGTTTGGCGCGAAATTGTGG	CAAGCAGAAGACGGCATACGAGATTAGCTGCAGTGACTGGAGTTCAGACGTGTGCTCTTCCGATCATAGTTTGGCGCGAAATTGTGG
	MSH3-R-N729	CAAGCAGAAGACGGCATACGAGAT	GACGTCGA	GTGACTGGAGTTCAGACGTGTGCTCTTCCGATC	G	AGTTTGGCGCGAAATTGTGG	CAAGCAGAAGACGGCATACGAGATGACGTCGAGTGACTGGAGTTCAGACGTGTGCTCTTCCGATCGAGTTTGGCGCGAAATTGTGG
Supplementary Table 1. Nextera XT Index Kit v2 primers for the MSH3 repeat region.
Oligonucleotide sequences © 2018 Illumina, Inc. All rights reserved. Derivative works created by Illumina customers are authorized for use with Illumina instruments and products only. All other uses are strictly prohibited.

## Sheet: Supp Table 2
MSH3 repeat allele	Number of repeats	Repeat Sequence	Allele Frequency		Regression with relative rate of somatic expansion												Regression with residual variation in age at onset												Regression with progression score			MSH3 expression			DHFR expression
			HD	DM1	HD			DM1			Meta-analysis (DM1OPTIMISTIC + HDTRACK)		Meta-analysis (DM1OPTIMISTIC + DM1CostaRica)		Meta-analysis (DM1OPTIMISTIC + DM1CostaRica + HDTRACK)		HD			DM1			Meta-analysis (DM1OPTIMISTIC + HDTRACK)		Meta-analysis (DM1OPTIMISTIC + DM1CostaRica)		Meta-analysis (DM1OPTIMISTIC + DM1CostaRica + HDTRACK)		HD			HD			HD
					β	p	r2	β	p	r2	Z-score	p	Z-score	p	Z-score	p	β	p	r2	β	p	r2	Z-score	p	Z-score	p	Z-score	p	β	p	r2	β	p	r2	β	p	r2
3a	3	(GCTGCAGCG)1(GCCGCAGCG)1(CCCGCAGCG)0(CCCCCAGCG)1(CCCCCAGCT)0	0.2512	0.2663	-0.21651	0.0315	0.01727	-0.1931	0.0526	0.01127	-2.876	0.004022	-2.866	0.004163	-3.578	0.0003464	0.0523	0.00296	0.06103	2.277	0.0606	0.01149	2.997	0.002724	2.055	0.03988	3.015	0.002566	-0.51638	3.86e-07	0.112	-0.16653	0.139	0.01183	-0.40026	0.000248	0.1164
3b	3	(GCTGCAGCG)2(GCCGCAGCG)0(CCCGCAGCG)0(CCCCCAGCG)1(CCCCCAGCT)0	0.00237	0
5a	5	(GCTGCAGCG)2(GCCGCAGCG)1(CCCGCAGCG)0(CCCCCAGCG)1(CCCCCAGCT)1	0.007109	0.004065
5b	5	(GCTGCAGCG)2(GCCGCAGCG)2(CCCGCAGCG)0(CCCCCAGCG)0(CCCCCAGCT)1	0.00237	0
6a	6	(GCTGCAGCG)2(GCCGCAGCG)2(CCCGCAGCG)0(CCCCCAGCG)1(CCCCCAGCT)1	0.5853	0.5915	0.07652	0.393	-0.001268	0.238	0.00886	0.02376	2.498	0.01249					-0.02757	0.078	0.01683	-2.981	0.00704	0.02828	-1.252	0.2107					0.32908	0.000318	0.05577	-0.1258	0.189	0.007306	0.36239	8.59e-05	0.1338
6b	6	(GCTGCAGCG)2(GCCGCAGCG)1(CCCGCAGCG)1(CCCCCAGCG)1(CCCCCAGCT)1	0.007109	0.002033
6c	6	(GCTGCAGCG)1(GCCGCAGCG)3(CCCGCAGCG)0(CCCCCAGCG)1(CCCCCAGCT)1	0.00237	0
7a	7	(GCTGCAGCG)2(GCCGCAGCG)2(CCCGCAGCG)1(CCCCCAGCG)1(CCCCCAGCT)1	0.09242	0.06911	0.11242	0.485	-0.00244	-0.46826	0.0112	0.02206	-1.393	0.1635					-0.019278	0.519	-0.004641	3.9829	0.076	0.009804	1.779	0.07527					-0.04635	0.781	-0.004414	0.55492	0.000855	0.09585	-0.13714	0.421	-0.003403
7b	7	(GCTGCAGCG)2(GCCGCAGCG)2(CCCGCAGCG)0(CCCCCAGCG)2(CCCCCAGCT)1	0.004739	0.006098
7c	7	(GCTGCAGCG)1(GCCGCAGCG)3(CCCGCAGCG)0(CCCCCAGCG)2(CCCCCAGCT)1	0.00237	0.002033
7d	7	(GCTGCAGCG)1(GCCGCAGCG)3(CCCGCAGCG)1(CCCCCAGCG)1(CCCCCAGCT)1	0.00237	0
7e	7	(GCTGCAGCG)2(GCCGCAGCG)3(CCCGCAGCG)0(CCCCCAGCG)1(CCCCCAGCT)1	0.00237	0
8a	8	(GCTGCAGCG)2(GCCGCAGCG)3(CCCGCAGCG)1(CCCCCAGCG)1(CCCCCAGCT)1	0.03555	0.05488	0.30161	0.242	0.001786	0.17521	0.393	-0.001093	1.421	0.1552					-0.02134	0.615	-0.005957	0.4264	0.861	-0.004424	0.146	0.884					0.70545	0.00787	0.02868	0.69579	0.00826	0.09585	-0.11641	0.663	-0.007994
8b	8	(GCTGCAGCG)1(GCCGCAGCG)4(CCCGCAGCG)1(CCCCCAGCG)1(CCCCCAGCT)1	0.00237	0
9a	9	(GCTGCAGCG)2(GCCGCAGCG)1(CCCGCAGCG)0(CCCCCAGCG)5(CCCCCAGCT)1	0	0.002033
9b	9	(GCTGCAGCG)2(GCCGCAGCG)3(CCCGCAGCG)1(CCCCCAGCG)2(CCCCCAGCT)1	0	0.002033
Supplementary Table 2. MSH3 9 bp tandem repeat alleles and their association with phenotypes in DM1 and HD.
An additive genetic model was used to score repeat genotypes and run linear regression analysis. Relative rate of somatic expansion and age at onset were corrected for CAG·CTG length (DM1 and HD) and variant repeats (DM1). HD and DM1 refers to TRACK-HD and OPTIMISTIC cohorts, respectively, unless indicated otherwise in the subscript. Data from Costa Rican DM1 (DM1Costa Rica) cohort reported in Mo…

## Sheet: Supp Table 3
Chromosomal position	PhastCons	PhyloP
80654862	0	-0.01
80654863	0	-0.34
80654864	0	0.07
80654865	0	-0.17
80654866	0	0.23
80654867	0	-0.42
80654868	0	-3.83
80654869	0	-0.09
80654870	0	-0.09
80654871	0	0.07
80654872	0	-0.58
80654873	0	-0.17
80654874	0	-2.53
80654875	0.45	3.24
80654876	0	-0.74
80654877	0	0.23
80654878	0	-0.09
80654879	0.02	3.4
80654880	0	-0.82
80654881	0	1.04
80654882	0	0.07
80654883	0	-0.42
80654884	0	-0.66
80654885	0	0.64
80654886	0.01	0.07
80654887	0.01	0.07
80654888	0.01	0.07
80654889	0.01	-0.01
80654890	0.01	-0.01
80654891	0.01	-0.01
80654892	0.01	-0.01
80654893	0.01	-0.01
80654894	0.01	-0.01
80654895	0.01	-0.01
80654896	0	-0.01
80654897	0	-0.01
80654898	0	-0.42
80654899	0	-0.01
80654900	0	-0.01
80654901	0	-0.01
80654902	0	-0.01
80654903	0	-0.01
80654904	0	-0.01
80654905	0	-0.01
80654906	0	-0.01
80654907	0	-1.31
80654908	0.01	0.07
80654909	0.04	0.39
80654910	0.09	-0.01
80654911	0.92	1.77
80654912	0.93	1.13
80654913	0.93	0.31
80654914	0.94	1.13
80654915	0.97	2.91
80654916	0.97	0.39
80654917	0.97	1.37
80654918	0.96	-0.01
80654919	0.97	0.39
80654920	1	2.02
80654921	0.99	0.8
80654922	0.96	2.1
80654923	0.85	-0.01
80654924	0.75	-0.01
80654925	0.64	-0.01
80654926	0.54	-0.01
80654927	0.44	-0.01
80654928	0.34	-0.01
80654929	0.23	-0.01
80654930	0.13	-0.01
80654931	0.02	-2.37
80654932	0	-1.39
80654933	0	0.31
80654934	0	0.15
80654935	0	-0.58
80654936	0	0.39
80654937	0	-0.5
80654938	0	-0.34
80654939	0	-1.63
80654940	0	-0.5
80654941	0	-0.01
80654942	0	-1.07
80654943	0	-0.01
80654944	0	-0.74
80654945	0	0.07
80654946	0	-0.5
80654947	0	-0.9
80654948	0	-0.99
80654949	0	0.07
80654950	0	-1.31
80654951	0	-0.34
80654952	0	0.31
80654953	0	-0.25
80654954	0	-0.99
80654955	0	-0.17
80654956	0	0.23
80654957	0	-0.25
80654958	0	-0.25
80654959	0	0.15
80654960	0	-0.82
80654961	0	-1.23
80654962	0	-0.25
80654963	0	-0.34
80654964	0	0.48
80654965	0	0.56
80654966	0	-0.01
80654967	0	0.39
80654968	0	-0.09
80654969	0	0.72
Supplementary Table 3. Base-wise conservation scores across the MSH3 exon 1 9bp tandem repeat region.
PhastCons and PhyloP generated values are displayed for bases on chromosome 5 at positions 80654862 to 80654969. Tandem repeat region is shown in bold. Generated on UCSC.

## Sheet: Supp Table 4
	Model	Adjusted r2	Model p	Parameter		Coefficient	Standard error	t-statistic	Parameter p
1a	AAO = β0 + β1 log10(CAG.CTG) + β2 Variant Repeats	0.24	3.35 x 10-14	Intercept	β0	86.63	7.73	11.21	< 2 x 10-16
	OPTIMISTIC, n = 222			log10(CAG.CTG)	β1	-26.5	3.3	-8.04	5.50 x 10-14
				Variant Repeats	β2	13.85	3.2	4.33	2.23 x 10-05
1b	log10(SE) = β0 + β1 log10(CAG.CTG) + β2 Variant Repeats	0.581	< 2.2 x 10-16	Intercept	β0	-0.96	0.18	-5.47	1.14 x 10-07
	OPTIMISTIC, n = 247			log10(CAG.CTG)	β1	1.38	0.07	18.46	< 2 x 10-16
				Variant Repeats	β2	-0.38	0.07	-5.31	2.47 x 10-07
2a	ln(AAO) = β0 + β1 CAG.CTG	0.661	< 2.2 x 10-16	Intercept	β0	6.59	0.18	37.03	< 2 x 10-16
	TRACK-HD, n = 130			CAG.CTG	β1	-0.06	0	-15.88	< 2 x 10-16
Supplementary Table 4. Regression models of the relationships between allele structures, relative rate of somatic expansion and disease phenotypes in Huntington’s disease and myotonic dystrophy type 1.
The table shows the adjusted squared coefficient of correlation (adjusted r2), and statistical significance (p) for each model, and the coefficient, standard error, t statistic and statistical significance (p), associated with each parameter in the model. The coefficient provides an indication of the relative weight of the contribution of each parameter to the model and its associated standard er…

## Sheet: Supp Table 5
Repeat covariate	Regression with relative rate of somatic expansion						Residual variation in age at onset						Progression score		MSH3 expression		DHFR expression
	HD		DM1		Meta-analysis		HD		DM1		Meta-analysis		HD		HD		HD
	β	p	β	p	β	p	β	p	β	p	β	p	β	p	β	p	β	p
number of 3-repeat alleles	-0.215	0.031	-0.192	0.053	-0.207	0.00371	0.415	0.00328	0.197	0.0598	0.272	0.00115	-0.504	5.63e-07	-0.16	0.146	-0.393	0.000233
homozygous 3-repeat genotype	-0.729	0.00112	-0.158	0.497	-0.456	0.00566	0.919	0.00732	0.3432	0.164	0.536	0.0072	-0.702	0.00249	-0.53	0.035	-0.766	0.00193
number of 7-repeat alleles	0.146	0.333	-0.559	0.00142	-0.16	0.17	-0.171	0.436	0.327	0.0757	0.121	0.393	0.009	0.954	0.535	0.00109	-0.088	0.599
number of 8-repeat alleles	0.223	0.344	0.174	0.394	0.197	0.207	-0.175	0.615	0.0376	0.859	-0.019	0.914	0.596	0.014	0.698	0.00826	-0.116	0.663
number of 7 or 8-repeat alleles	0.138	0.166	-0.266	0.058	-0.035	0.72	-0.18	0.343	0.218	0.131	0.072	0.532	0.196	0.153	0.664	4.53e-06	-0.11	0.469
sum of repeat lengths across both alleles	0.069	0.019	0.045	0.119	0.058	0.00593	-0.118	0.00448	-0.039	0.2	-0.066	0.00697	0.152	3.34e-07	0.089	0.007	0.102	0.00176
Supplementary Table 5. Detailed investigation of the role of repeat alleles in phenotypic modification.
Note that age at onset and somatic expansion residuals are standardised, to facilitate meta-analysis. Beta and p-value are given for each covariate separately. Covariates in bold are present in the best-fitting model (forward stepwise regression). Where two or more covariates are highlighted, it is impossible to tell which is driving the association, except for DM1 where both the number of 7-repe…

## Sheet: Supp Table 6
SNP ID	Chromosomal position	Reference allele	Alternative allele	Minor allele	Minor allele frequency		HWE (HD+DM1)	LD with 3a repeat allele (HD+DM1)	Regression with relative rate of somatic expansion												Regression with residual variation in age at onset												Regression with progression score			MSH3 expression			DHFR expression
					HD	DM1			HD			DM1			Meta-analysis (DM1OPTIMISTIC + HDTRACK)		Meta-analysis (DM1OPTIMISTIC + DM1CostaRica)		Meta-analysis (DM1OPTIMISTIC + DM1CostaRica + HDTRACK)		HD			DM1			Meta-analysis (DM1OPTIMISTIC + HDTRACK)		Meta-analysis (DM1OPTIMISTIC + DM1CostaRica)		Meta-analysis (DM1OPTIMISTIC + DM1CostaRica + HDTRACK)		HD			HD			HD
							p	r2	β	p	r2	β	p	r2	Z-score	p	Z-score	p	Z-score	p	β	p	r2	β	p	r2	Z-score	p	Z-score	p	Z-score	p	β	p	r2	β	p	r2	β	p	r2
rs151182735	5:80654571	GC	G	G	0.255	0.2663	0.0511	0.994864	-0.21539	0.0305	0.01752	-0.1931	0.0526	0.01127	-2.885	0.003913					0.05062	0.00328	0.0596	2.277	0.0606	0.01149	2.981	0.002872					-0.50397	5.63e-07	0.1089	-0.16021	0.146	0.011	-0.39313	0.000233	0.1175
rs10168	5:80654584	C	T	T	0.255	0.2663	0.0511	0.994864	-0.21539	0.0305	0.01752	-0.1931	0.0526	0.01127	-2.885	0.003913	-2.866	0.004163	-3.585	0.0003369	0.05062	0.00328	0.0596	2.277	0.0606	0.01149	2.981	0.002872	2.055	0.03988	3.002	0.00268	-0.50397	5.63e-07	0.1089	-0.16021	0.146	0.011	-0.39313	0.000233	0.1175
rs2250063	5:80654678	C	T	T	0.255	0.2663	0.0511	0.994864	-0.21539	0.0305	0.01752	-0.1931	0.0526	0.01127	-2.885	0.003913					0.05062	0.00328	0.0596	2.277	0.0606	0.01149	2.981	0.002872					-0.50397	5.63e-07	0.1089	-0.16021	0.146	0.011	-0.39313	0.000233	0.1175
rs1105525	5:80654689	C	T	T	0.164	0.1707	0.2478	0.0813576	0.21238	0.101	0.008102	-0.07144	0.566	-0.002741	0.692	0.4891					-0.006785	0.739	-0.007103	1.4559	0.332	-0.0002529	1.064	0.2873					0.17536	0.192	0.003395	0.12363	0.394	-0.002627	0.009965	0.945	-0.009853
rs1105524	5:80654693	A	G	A	0.343	0.313	0.0054	0.192284	0.005766	0.95	-0.004766	-0.26063	0.00463	0.02843	-2.019	0.0435					0.02757	0.0744	0.01745	2.928	0.00857	0.02671	2.914	0.003566					-0.29042	0.00215	0.03958	0.1603	0.122	0.01387	-0.44249	7.78e-06	0.1723
rs746491510	5:80654720	G	T	T	0.00237	0.002033		0.00281248
rs6151597	5:80654748	G	A	A	0.00237	0		0.00140316
rs1650697	5:80654962	A	G	A	0.264	0.2683	0.654	0.142865	-0.232	0.026	0.01883	0.03183	0.753	-0.003689	-1.28	0.2006					0.01905	0.284	0.001262	-2.021	0.1	0.007779	-0.803	0.4217					-0.2246	0.0377	0.01582	-0.494	7.01e-06	0.1739	0.2078	0.0688	0.02282
rs943394665	5:80655025	A	T	T	0.00237	0.002033		0.0100721
rs1677658	5:80655040	G	T	T	0.174	0.1585	0.0533	0.61019	-0.31521	0.00663	0.03011	-0.07582	0.525	-0.00243	-2.297	0.0216	-2.164	0.03045	-3.325	0.0008854	0.05785	0.00471	0.05464	4.25	0.00343	0.2706	3.684	0.0002298	2.614	0.008957	3.352	0.0008023	-0.501	2.5e-05	0.07728	-0.26781	0.0279	0.03751	-0.39025	0.00112	0.0914
Supplementary Table 6. MSH3 exon 1 region variants and the association of their alternative alleles with phenotypes in DM1 and HD.
Linkage disequilibrium (LD) with the 3a allele is given in R2. An additive genetic model was used to score variant genotypes and run linear regression analysis. Relative rate of somatic expansion and age at onset were corrected for CAG·CTG length (DM1 and HD) and variant repeats (DM1). MSH3 and DHFR expression are derived from RNA-Seq in HD whole blood. Note that correct alignment of the repeat r…

## Sheet: Supp Table 7
SNP Id	location	ref	minor allele	Gene Symbol	p	NES	Tissue
rs151182735	5:80654571	C	-	DHFR	7.8e-92	-1	Muscle - Skeletal
rs151182735	5:80654571	C	-	DHFR	5e-50	-0.62	Adipose - Subcutaneous
rs151182735	5:80654571	C	-	DHFR	3.2e-49	-0.65	Whole Blood
rs151182735	5:80654571	C	-	DHFR	8.1e-45	-0.86	Testis
rs151182735	5:80654571	C	-	DHFR	3.4e-39	-0.56	Adipose - Visceral (Omentum)
rs151182735	5:80654571	C	-	DHFR	3.1e-34	-0.78	Heart - Left Ventricle
rs151182735	5:80654571	C	-	DHFR	3.3e-32	-0.3	Cells - Transformed fibroblasts
rs151182735	5:80654571	C	-	DHFR	2.4e-28	-0.8	Colon - Sigmoid
rs151182735	5:80654571	C	-	DHFR	4.8e-28	-0.69	Esophagus - Muscularis
rs151182735	5:80654571	C	-	DHFR	5.9e-27	-0.76	Heart - Atrial Appendage
rs151182735	5:80654571	C	-	DHFR	1.4e-23	-0.5	Cells - EBV-transformed lymphocytes
rs151182735	5:80654571	C	-	DHFR	1.2e-22	-0.29	Esophagus - Mucosa
rs151182735	5:80654571	C	-	DHFR	3.1e-20	-0.42	Colon - Transverse
rs151182735	5:80654571	C	-	DHFR	4.9e-20	-0.95	Brain - Cortex
rs151182735	5:80654571	C	-	DHFR	3.1e-19	-0.32	Lung
rs151182735	5:80654571	C	-	DHFR	1.6e-18	-0.42	Breast - Mammary Tissue
rs151182735	5:80654571	C	-	DHFR	2.4e-18	-0.93	Brain - Anterior cingulate cortex (BA24)
rs151182735	5:80654571	C	-	DHFR	5.1e-16	-0.31	Skin - Not Sun Exposed (Suprapubic)
rs151182735	5:80654571	C	-	DHFR	1e-15	-0.42	Artery - Tibial
rs151182735	5:80654571	C	-	DHFR	1.9e-15	-0.3	Skin - Sun Exposed (Lower leg)
rs151182735	5:80654571	C	-	DHFR	2.9e-15	-0.64	Brain - Nucleus accumbens (basal ganglia)
rs151182735	5:80654571	C	-	DHFR	2e-14	-0.85	Brain - Frontal Cortex (BA9)
rs151182735	5:80654571	C	-	DHFR	3.5e-14	-0.43	Nerve - Tibial
rs151182735	5:80654571	C	-	DHFR	5e-14	-0.53	Spleen
rs151182735	5:80654571	C	-	DHFR	1.5e-13	-0.65	Brain - Caudate (basal ganglia)
rs151182735	5:80654571	C	-	DHFR	3.6e-13	-0.76	Brain - Cerebellum
rs151182735	5:80654571	C	-	DHFR	4.9e-13	-0.58	Esophagus - Gastroesophageal Junction
rs151182735	5:80654571	C	-	DHFR	1.6e-12	-0.64	Brain - Hypothalamus
rs151182735	5:80654571	C	-	DHFR	3.1e-12	-0.76	Brain - Cerebellar Hemisphere
rs151182735	5:80654571	C	-	DHFR	5e-12	-0.62	Brain - Hippocampus
rs151182735	5:80654571	C	-	DHFR	2.1e-11	-0.61	Brain - Amygdala
rs151182735	5:80654571	C	-	DHFR	5.4e-10	-0.57	Adrenal Gland
rs151182735	5:80654571	C	-	DHFR	4.7e-09	-0.49	Pituitary
rs151182735	5:80654571	C	-	DHFR	1.6e-08	-0.71	Brain - Spinal cord (cervical c-1)
rs151182735	5:80654571	C	-	DHFR	2e-08	-0.59	Brain - Substantia nigra
rs151182735	5:80654571	C	-	DHFR	3.3e-07	-0.4	Artery - Aorta
rs151182735	5:80654571	C	-	DHFR	3.3e-07	-0.47	Artery - Coronary
rs151182735	5:80654571	C	-	DHFR	3.8e-07	-0.52	Prostate
rs151182735	5:80654571	C	-	DHFR	1.1e-05	-0.4	Brain - Putamen (basal ganglia)
rs151182735	5:80654571	C	-	MSH3	2.1e-28	-0.49	Thyroid
rs151182735	5:80654571	C	-	MSH3	7.3e-25	-0.42	Skin - Sun Exposed (Lower leg)
rs151182735	5:80654571	C	-	MSH3	1.6e-24	-0.49	Artery - Tibial
rs151182735	5:80654571	C	-	MSH3	3.3e-23	-0.45	Skin - Not Sun Exposed (Suprapubic)
rs151182735	5:80654571	C	-	MSH3	3e-21	-0.49	Nerve - Tibial
rs151182735	5:80654571	C	-	MSH3	5.7e-21	-0.4	Adipose - Subcutaneous
rs151182735	5:80654571	C	-	MSH3	2e-18	-0.4	Whole Blood
rs151182735	5:80654571	C	-	MSH3	5.8e-16	-0.55	Cells - Transformed fibroblasts
rs151182735	5:80654571	C	-	MSH3	1.3e-14	-0.41	Heart - Atrial Appendage
rs151182735	5:80654571	C	-	MSH3	2.8e-14	-0.51	Artery - Aorta
rs151182735	5:80654571	C	-	MSH3	1.4e-10	-0.32	Adipose - Visceral (Omentum)
rs151182735	5:80654571	C	-	MSH3	2.1e-10	-0.44	Pancreas
rs151182735	5:80654571	C	-	MSH3	3.7e-09	-0.36	Colon - Sigmoid
rs151182735	5:80654571	C	-	MSH3	3.1e-08	-0.42	Adrenal Gland
rs151182735	5:80654571	C	-	MSH3	7.5e-08	-0.35	Breast - Mammary Tissue
rs151182735	5:80654571	C	-	MSH3	1.5e-07	-0.42	Pituitary
rs151182735	5:80654571	C	-	MSH3	2.2e-07	-0.3	Colon - Transverse
rs151182735	5:80654571	C	-	MSH3	6.8e-07	-0.26	Esophagus - Muscularis
rs151182735	5:80654571	C	-	MSH3	7e-07	-0.34	Esophagus - Gastroesophageal Junction
rs151182735	5:80654571	C	-	MSH3	7.9e-06	-0.18	Esophagus - Mucosa
rs10168	5:80654584	C	T	DHFR	8.9e-92	-1	Muscle - Skeletal
rs10168	5:80654584	C	T	DHFR	5e-50	-0.62	Adipose - Subcutaneous
rs10168	5:80654584	C	T	DHFR	2.5e-49	-0.65	Whole Blood
rs10168	5:80654584	C	T	DHFR	5.7e-44	-0.85	Testis
rs10168	5:80654584	C	T	DHFR	1.8e-39	-0.56	Adipose - Visceral (Omentum)
rs10168	5:80654584	C	T	DHFR	1.4e-34	-0.78	Heart - Left Ventricle
rs10168	5:80654584	C	T	DHFR	2.7e-32	-0.3	Cells - Transformed fibroblasts
rs10168	5:80654584	C	T	DHFR	2.4e-28	-0.8	Colon - Sigmoid
rs10168	5:80654584	C	T	DHFR	4.8e-28	-0.69	Esophagus - Muscularis
rs10168	5:80654584	C	T	DHFR	2.6e-27	-0.76	Heart - Atrial Appendage
rs10168	5:80654584	C	T	DHFR	1.7e-23	-0.5	Cells - EBV-transformed lymphocytes
rs10168	5:80654584	C	T	DHFR	1.2e-22	-0.29	Esophagus - Mucosa
rs10168	5:80654584	C	T	DHFR	2.3e-20	-0.42	Colon - Transverse
rs10168	5:80654584	C	T	DHFR	4.9e-20	-0.95	Brain - Cortex
rs10168	5:80654584	C	T	DHFR	3.1e-19	-0.32	Lung
rs10168	5:80654584	C	T	DHFR	1.2e-18	-0.42	Breast - Mammary Tissue
rs10168	5:80654584	C	T	DHFR	2.4e-18	-0.93	Brain - Anterior cingulate cortex (BA24)
rs10168	5:80654584	C	T	DHFR	5.1e-16	-0.31	Skin - Not Sun Exposed (Suprapubic)
rs10168	5:80654584	C	T	DHFR	1e-15	-0.42	Artery - Tibial
rs10168	5:80654584	C	T	DHFR	1.9e-15	-0.3	Skin - Sun Exposed (Lower leg)
rs10168	5:80654584	C	T	DHFR	2.9e-15	-0.64	Brain - Nucleus accumbens (basal ganglia)
rs10168	5:80654584	C	T	DHFR	2e-14	-0.85	Brain - Frontal Cortex (BA9)
rs10168	5:80654584	C	T	DHFR	3.5e-14	-0.43	Nerve - Tibial
rs10168	5:80654584	C	T	DHFR	5e-14	-0.53	Spleen
rs10168	5:80654584	C	T	DHFR	1.5e-13	-0.65	Brain - Caudate (basal ganglia)
rs10168	5:80654584	C	T	DHFR	3.6e-13	-0.76	Brain - Cerebellum
rs10168	5:80654584	C	T	DHFR	6e-13	-0.58	Esophagus - Gastroesophageal Junction
rs10168	5:80654584	C	T	DHFR	1.6e-12	-0.64	Brain - Hypothalamus
rs10168	5:80654584	C	T	DHFR	3.1e-12	-0.76	Brain - Cerebellar Hemisphere
rs10168	5:80654584	C	T	DHFR	5e-12	-0.62	Brain - Hippocampus
rs10168	5:80654584	C	T	DHFR	2.1e-11	-0.61	Brain - Amygdala
rs10168	5:80654584	C	T	DHFR	5.4e-10	-0.57	Adrenal Gland
rs10168	5:80654584	C	T	DHFR	4.7e-09	-0.49	Pituitary
rs10168	5:80654584	C	T	DHFR	1.6e-08	-0.71	Brain - Spinal cord (cervical c-1)
rs10168	5:80654584	C	T	DHFR	2e-08	-0.59	Brain - Substantia nigra
rs10168	5:80654584	C	T	DHFR	2.2e-07	-0.47	Artery - Coronary
rs10168	5:80654584	C	T	DHFR	3.3e-07	-0.4	Artery - Aorta
rs10168	5:80654584	C	T	DHFR	3.8e-07	-0.52	Prostate
rs10168	5:80654584	C	T	DHFR	1.1e-05	-0.4	Brain - Putamen (basal ganglia)
rs10168	5:80654584	C	T	MSH3	3.8e-28	-0.48	Thyroid
rs10168	5:80654584	C	T	MSH3	7.3e-25	-0.42	Skin - Sun Exposed (Lower leg)
rs10168	5:80654584	C	T	MSH3	1.6e-24	-0.49	Artery - Tibial
rs10168	5:80654584	C	T	MSH3	3.3e-23	-0.45	Skin - Not Sun Exposed (Suprapubic)
rs10168	5:80654584	C	T	MSH3	3e-21	-0.49	Nerve - Tibial
rs10168	5:80654584	C	T	MSH3	5.7e-21	-0.4	Adipose - Subcutaneous
rs10168	5:80654584	C	T	MSH3	1.4e-18	-0.41	Whole Blood
rs10168	5:80654584	C	T	MSH3	4.8e-16	-0.55	Cells - Transformed fibroblasts
rs10168	5:80654584	C	T	MSH3	1.8e-14	-0.4	Heart - Atrial Appendage
rs10168	5:80654584	C	T	MSH3	2.8e-14	-0.51	Artery - Aorta
rs10168	5:80654584	C	T	MSH3	8.2e-11	-0.33	Adipose - Visceral (Omentum)
rs10168	5:80654584	C	T	MSH3	1.5e-10	-0.44	Pancreas
rs10168	5:80654584	C	T	MSH3	3.7e-09	-0.36	Colon - Sigmoid
rs10168	5:80654584	C	T	MSH3	3.1e-08	-0.42	Adrenal Gland
rs10168	5:80654584	C	T	MSH3	7.5e-08	-0.35	Breast - Mammary Tissue
rs10168	5:80654584	C	T	MSH3	1.5e-07	-0.42	Pituitary
rs10168	5:80654584	C	T	MSH3	2.1e-07	-0.3	Colon - Transverse
rs10168	5:80654584	C	T	MSH3	5.7e-07	-0.34	Esophagus - Gastroesophageal Junction
rs10168	5:80654584	C	T	MSH3	6.8e-07	-0.26	Esophagus - Muscularis
rs10168	5:80654584	C	T	MSH3	7.9e-06	-0.18	Esophagus - Mucosa
rs2250063	5:80654678	C	T	DHFR	5.6e-92	-1	Muscle - Skeletal
rs2250063	5:80654678	C	T	DHFR	5.7e-51	-0.62	Adipose - Subcutaneous
rs2250063	5:80654678	C	T	DHFR	2.7e-48	-0.65	Whole Blood
rs2250063	5:80654678	C	T	DHFR	9.7e-46	-0.86	Testis
rs2250063	5:80654678	C	T	DHFR	4.1e-41	-0.57	Adipose - Visceral (Omentum)
rs2250063	5:80654678	C	T	DHFR	3.3e-33	-0.77	Heart - Left Ventricle
rs2250063	5:80654678	C	T	DHFR	1.8e-31	-0.3	Cells - Transformed fibroblasts
rs2250063	5:80654678	C	T	DHFR	1.3e-29	-0.82	Colon - Sigmoid
rs2250063	5:80654678	C	T	DHFR	4.9e-28	-0.69	Esophagus - Muscularis
rs2250063	5:80654678	C	T	DHFR	1.1e-26	-0.76	Heart - Atrial Appendage
rs2250063	5:80654678	C	T	DHFR	1.2e-22	-0.29	Esophagus - Mucosa
rs2250063	5:80654678	C	T	DHFR	1.4e-22	-0.51	Cells - EBV-transformed lymphocytes
rs2250063	5:80654678	C	T	DHFR	3.3e-20	-0.33	Lung
rs2250063	5:80654678	C	T	DHFR	5.3e-20	-0.42	Colon - Transverse
rs2250063	5:80654678	C	T	DHFR	1.9e-19	-0.95	Brain - Cortex
rs2250063	5:80654678	C	T	DHFR	3.8e-19	-0.42	Breast - Mammary Tissue
rs2250063	5:80654678	C	T	DHFR	1e-17	-0.92	Brain - Anterior cingulate cortex (BA24)
rs2250063	5:80654678	C	T	DHFR	4e-17	-0.32	Skin - Not Sun Exposed (Suprapubic)
rs2250063	5:80654678	C	T	DHFR	7.3e-16	-0.42	Artery - Tibial
rs2250063	5:80654678	C	T	DHFR	2.8e-15	-0.3	Skin - Sun Exposed (Lower leg)
rs2250063	5:80654678	C	T	DHFR	1.5e-14	-0.64	Brain - Nucleus accumbens (basal ganglia)
rs2250063	5:80654678	C	T	DHFR	3.2e-14	-0.43	Nerve - Tibial
rs2250063	5:80654678	C	T	DHFR	3.5e-14	-0.86	Brain - Frontal Cortex (BA9)
rs2250063	5:80654678	C	T	DHFR	1e-13	-0.66	Brain - Caudate (basal ganglia)
rs2250063	5:80654678	C	T	DHFR	1.9e-13	-0.52	Spleen
rs2250063	5:80654678	C	T	DHFR	2.1e-12	-0.56	Esophagus - Gastroesophageal Junction
rs2250063	5:80654678	C	T	DHFR	3.3e-12	-0.64	Brain - Hypothalamus
rs2250063	5:80654678	C	T	DHFR	3.8e-12	-0.75	Brain - Cerebellum
rs2250063	5:80654678	C	T	DHFR	3.8e-12	-0.63	Brain - Hippocampus
rs2250063	5:80654678	C	T	DHFR	1.2e-11	-0.75	Brain - Cerebellar Hemisphere
rs2250063	5:80654678	C	T	DHFR	2.8e-11	-0.62	Brain - Amygdala
rs2250063	5:80654678	C	T	DHFR	2e-10	-0.57	Adrenal Gland
rs2250063	5:80654678	C	T	DHFR	7.8e-09	-0.49	Pituitary
rs2250063	5:80654678	C	T	DHFR	1.5e-08	-0.73	Brain - Spinal cord (cervical c-1)
rs2250063	5:80654678	C	T	DHFR	2.6e-08	-0.6	Brain - Substantia nigra
rs2250063	5:80654678	C	T	DHFR	4.7e-08	-0.55	Prostate
rs2250063	5:80654678	C	T	DHFR	3.6e-07	-0.47	Artery - Coronary
rs2250063	5:80654678	C	T	DHFR	6.8e-07	-0.39	Artery - Aorta
rs2250063	5:80654678	C	T	MSH3	1e-27	-0.48	Thyroid
rs2250063	5:80654678	C	T	MSH3	9.9e-24	-0.41	Skin - Sun Exposed (Lower leg)
rs2250063	5:80654678	C	T	MSH3	1.4e-23	-0.49	Artery - Tibial
rs2250063	5:80654678	C	T	MSH3	7.2e-23	-0.45	Skin - Not Sun Exposed (Suprapubic)
rs2250063	5:80654678	C	T	MSH3	2.1e-19	-0.38	Adipose - Subcutaneous
rs2250063	5:80654678	C	T	MSH3	3.1e-19	-0.47	Nerve - Tibial
rs2250063	5:80654678	C	T	MSH3	9.6e-18	-0.4	Whole Blood
rs2250063	5:80654678	C	T	MSH3	2.4e-14	-0.52	Cells - Transformed fibroblasts
rs2250063	5:80654678	C	T	MSH3	1.4e-13	-0.4	Heart - Atrial Appendage
rs2250063	5:80654678	C	T	MSH3	3.1e-13	-0.5	Artery - Aorta
rs2250063	5:80654678	C	T	MSH3	4.7e-11	-0.33	Adipose - Visceral (Omentum)
rs2250063	5:80654678	C	T	MSH3	4.1e-10	-0.43	Pancreas
rs2250063	5:80654678	C	T	MSH3	3.5e-08	-0.35	Colon - Sigmoid
rs2250063	5:80654678	C	T	MSH3	3.7e-08	-0.41	Adrenal Gland
rs2250063	5:80654678	C	T	MSH3	1.9e-07	-0.42	Pituitary
rs2250063	5:80654678	C	T	MSH3	3e-07	-0.34	Breast - Mammary Tissue
rs2250063	5:80654678	C	T	MSH3	3.2e-07	-0.3	Colon - Transverse
rs2250063	5:80654678	C	T	MSH3	1.8e-06	-0.25	Esophagus - Muscularis
rs2250063	5:80654678	C	T	MSH3	2.7e-06	-0.32	Esophagus - Gastroesophageal Junction
rs2250063	5:80654678	C	T	MSH3	2.2e-05	-0.17	Esophagus - Mucosa
rs1105525	5:80654689	C	T	MSH3	4e-09	0.47	Cells - Transformed fibroblasts
rs1105525	5:80654689	C	T	MSH3	7.9e-07	0.26	Skin - Sun Exposed (Lower leg)
rs1105524	5:80654693	A	G	DHFR	1.8e-31	-0.66	Muscle - Skeletal
rs1105524	5:80654693	A	G	DHFR	1.2e-28	-0.58	Nerve - Tibial
rs1105524	5:80654693	A	G	DHFR	3.6e-28	-0.55	Artery - Tibial
rs1105524	5:80654693	A	G	DHFR	3.5e-27	-0.5	Adipose - Subcutaneous
rs1105524	5:80654693	A	G	DHFR	1.2e-24	-0.62	Esophagus - Muscularis
rs1105524	5:80654693	A	G	DHFR	1.2e-23	-0.7	Artery - Aorta
rs1105524	5:80654693	A	G	DHFR	2.8e-20	-0.67	Esophagus - Gastroesophageal Junction
rs1105524	5:80654693	A	G	DHFR	4.5e-19	-0.63	Heart - Atrial Appendage
rs1105524	5:80654693	A	G	DHFR	9.1e-19	-0.58	Heart - Left Ventricle
rs1105524	5:80654693	A	G	DHFR	2.8e-18	-0.29	Lung
rs1105524	5:80654693	A	G	DHFR	3.5e-15	-0.38	Breast - Mammary Tissue
rs1105524	5:80654693	A	G	DHFR	8.1e-15	-0.29	Skin - Sun Exposed (Lower leg)
rs1105524	5:80654693	A	G	DHFR	1.1e-14	-0.35	Adipose - Visceral (Omentum)
rs1105524	5:80654693	A	G	DHFR	6.1e-14	-0.42	Thyroid
rs1105524	5:80654693	A	G	DHFR	7.7e-14	-0.21	Esophagus - Mucosa
rs1105524	5:80654693	A	G	DHFR	3.5e-13	-0.2	Cells - Transformed fibroblasts
rs1105524	5:80654693	A	G	DHFR	1.7e-12	-0.66	Adrenal Gland
rs1105524	5:80654693	A	G	DHFR	5.9e-12	-0.33	Colon - Transverse
rs1105524	5:80654693	A	G	DHFR	1.2e-11	-0.35	Whole Blood
rs1105524	5:80654693	A	G	DHFR	2.9e-11	-0.79	Brain - Cerebellum
rs1105524	5:80654693	A	G	DHFR	1.5e-10	-0.54	Pituitary
rs1105524	5:80654693	A	G	DHFR	1.8e-10	-0.46	Spleen
rs1105524	5:80654693	A	G	DHFR	2e-10	-0.52	Colon - Sigmoid
rs1105524	5:80654693	A	G	DHFR	3.1e-10	-0.44	Testis
rs1105524	5:80654693	A	G	DHFR	1.7e-09	-0.76	Brain - Anterior cingulate cortex (BA24)
rs1105524	5:80654693	A	G	DHFR	4.4e-09	-0.68	Brain - Cerebellar Hemisphere
rs1105524	5:80654693	A	G	DHFR	8.3e-09	-0.22	Skin - Not Sun Exposed (Suprapubic)
rs1105524	5:80654693	A	G	DHFR	3.5e-08	-0.54	Brain - Caudate (basal ganglia)
rs1105524	5:80654693	A	G	DHFR	4.9e-08	-0.66	Brain - Frontal Cortex (BA9)
rs1105524	5:80654693	A	G	DHFR	2.5e-07	-0.53	Artery - Coronary
rs1105524	5:80654693	A	G	DHFR	3.2e-07	-0.6	Brain - Cortex
rs1105524	5:80654693	A	G	DHFR	1e-06	-0.54	Brain - Hypothalamus
rs1105524	5:80654693	A	G	DHFR	5.3e-06	-0.43	Brain - Putamen (basal ganglia)
rs1105524	5:80654693	A	G	MSH3	9.5e-11	0.38	Liver
rs1105524	5:80654693	A	G	MSH3	3.2e-07	0.17	Muscle - Skeletal
rs1650697	5:80654962	A	G	DHFR	1.5e-20	0.55	Thyroid
rs1650697	5:80654962	A	G	DHFR	8.2e-13	0.41	Artery - Tibial
rs1650697	5:80654962	A	G	DHFR	6.7e-12	0.55	Artery - Aorta
rs1650697	5:80654962	A	G	DHFR	3.5e-11	0.4	Nerve - Tibial
rs1650697	5:80654962	A	G	DHFR	4.6e-08	0.46	Esophagus - Gastroesophageal Junction
rs1650697	5:80654962	A	G	DHFR	5.7e-08	0.47	Pancreas
rs1650697	5:80654962	A	G	DHFR	9.9e-08	0.36	Esophagus - Muscularis
rs1650697	5:80654962	A	G	DHFR	2.2e-07	0.25	Stomach
rs1650697	5:80654962	A	G	DHFR	3.6e-06	0.2	Skin - Sun Exposed (Lower leg)
rs1650697	5:80654962	A	G	DHFR	9.7e-06	0.17	Lung
rs1650697	5:80654962	A	G	MSH3	2.8e-41	-0.83	Cells - Transformed fibroblasts
rs1650697	5:80654962	A	G	MSH3	1.2e-30	-0.51	Skin - Sun Exposed (Lower leg)
rs1650697	5:80654962	A	G	MSH3	3.8e-30	-0.54	Whole Blood
rs1650697	5:80654962	A	G	MSH3	6.3e-28	-0.53	Thyroid
rs1650697	5:80654962	A	G	MSH3	1.4e-25	-0.54	Artery - Tibial
rs1650697	5:80654962	A	G	MSH3	3.1e-25	-0.5	Skin - Not Sun Exposed (Suprapubic)
rs1650697	5:80654962	A	G	MSH3	7e-25	-0.56	Nerve - Tibial
rs1650697	5:80654962	A	G	MSH3	2.3e-24	-0.38	Esophagus - Mucosa
rs1650697	5:80654962	A	G	MSH3	8.3e-23	-0.42	Lung
rs1650697	5:80654962	A	G	MSH3	5.2e-22	-0.66	Artery - Aorta
rs1650697	5:80654962	A	G	MSH3	5.6e-19	-0.31	Muscle - Skeletal
rs1650697	5:80654962	A	G	MSH3	3e-18	-0.4	Adipose - Subcutaneous
rs1650697	5:80654962	A	G	MSH3	1.1e-17	-0.43	Adipose - Visceral (Omentum)
rs1650697	5:80654962	A	G	MSH3	1.4e-15	-0.29	Heart - Left Ventricle
rs1650697	5:80654962	A	G	MSH3	6.8e-15	-0.55	Colon - Sigmoid
rs1650697	5:80654962	A	G	MSH3	1.2e-14	-0.39	Esophagus - Muscularis
rs1650697	5:80654962	A	G	MSH3	1.9e-14	-0.46	Colon - Transverse
rs1650697	5:80654962	A	G	MSH3	6.7e-14	-0.6	Adrenal Gland
rs1650697	5:80654962	A	G	MSH3	7.6e-14	-0.5	Pancreas
rs1650697	5:80654962	A	G	MSH3	4.8e-13	-0.41	Heart - Atrial Appendage
rs1650697	5:80654962	A	G	MSH3	6e-13	-0.48	Esophagus - Gastroesophageal Junction
rs1650697	5:80654962	A	G	MSH3	7.2e-13	-0.53	Stomach
rs1650697	5:80654962	A	G	MSH3	3.6e-10	-0.57	Spleen
rs1650697	5:80654962	A	G	MSH3	4.3e-10	-0.41	Breast - Mammary Tissue
rs1650697	5:80654962	A	G	MSH3	4.2e-09	-0.36	Liver
rs1650697	5:80654962	A	G	MSH3	8.8e-08	-0.45	Artery - Coronary
rs1650697	5:80654962	A	G	MSH3	4.6e-07	-0.41	Prostate
rs1650697	5:80654962	A	G	MSH3	7.1e-06	-0.45	Small Intestine - Terminal Ileum
rs1650697	5:80654962	A	G	MSH3	1.5e-05	-0.41	Pituitary
rs1677658	5:80655040	G	T	DHFR	1.8e-26	-0.82	Muscle - Skeletal
rs1677658	5:80655040	G	T	DHFR	1.2e-17	-0.77	Testis
rs1677658	5:80655040	G	T	DHFR	1.6e-15	-0.56	Whole Blood
rs1677658	5:80655040	G	T	DHFR	1.4e-13	-0.75	Heart - Left Ventricle
rs1677658	5:80655040	G	T	DHFR	1.6e-12	-0.46	Adipose - Visceral (Omentum)
rs1677658	5:80655040	G	T	DHFR	2.7e-12	-0.28	Cells - Transformed fibroblasts
rs1677658	5:80655040	G	T	DHFR	2e-11	-0.73	Heart - Atrial Appendage
rs1677658	5:80655040	G	T	DHFR	3.1e-11	-0.3	Esophagus - Mucosa
rs1677658	5:80655040	G	T	DHFR	4.1e-10	-0.41	Adipose - Subcutaneous
rs1677658	5:80655040	G	T	DHFR	6.6e-09	-0.42	Artery - Tibial
rs1677658	5:80655040	G	T	DHFR	2.1e-08	-0.29	Lung
rs1677658	5:80655040	G	T	DHFR	6.6e-08	-0.35	Colon - Transverse
rs1677658	5:80655040	G	T	DHFR	1.2e-07	-0.51	Esophagus - Muscularis
rs1677658	5:80655040	G	T	DHFR	2.2e-07	-0.45	Cells - EBV-transformed lymphocytes
rs1677658	5:80655040	G	T	DHFR	3.9e-07	-0.41	Nerve - Tibial
rs1677658	5:80655040	G	T	DHFR	7.4e-07	-0.76	Brain - Cortex
rs1677658	5:80655040	G	T	DHFR	2.4e-06	-0.58	Colon - Sigmoid
rs1677658	5:80655040	G	T	DHFR	5.9e-06	-0.58	Brain - Caudate (basal ganglia)
rs1677658	5:80655040	G	T	DHFR	1.1e-05	-0.64	Brain - Cerebellar Hemisphere
rs1677658	5:80655040	G	T	DHFR	1.2e-05	-0.32	Breast - Mammary Tissue
rs1677658	5:80655040	G	T	DHFR	2.4e-05	-0.7	Brain - Cerebellum
rs1677658	5:80655040	G	T	MSH3	4e-15	-0.51	Thyroid
rs1677658	5:80655040	G	T	MSH3	4.2e-14	-0.51	Artery - Tibial
rs1677658	5:80655040	G	T	MSH3	4.5e-14	-0.5	Skin - Not Sun Exposed (Suprapubic)
rs1677658	5:80655040	G	T	MSH3	6.6e-14	-0.43	Skin - Sun Exposed (Lower leg)
rs1677658	5:80655040	G	T	MSH3	1.8e-13	-0.54	Nerve - Tibial
rs1677658	5:80655040	G	T	MSH3	6.3e-11	-0.4	Adipose - Subcutaneous
rs1677658	5:80655040	G	T	MSH3	1.6e-08	-0.56	Cells - Transformed fibroblasts
rs1677658	5:80655040	G	T	MSH3	5.4e-08	-0.37	Whole Blood
rs1677658	5:80655040	G	T	MSH3	1.9e-07	-0.36	Adipose - Visceral (Omentum)
rs1677658	5:80655040	G	T	MSH3	5.8e-07	-0.48	Breast - Mammary Tissue
rs1677658	5:80655040	G	T	MSH3	9.1e-07	-0.38	Heart - Atrial Appendage
rs1677658	5:80655040	G	T	MSH3	9.2e-07	-0.3	Lung
rs1677658	5:80655040	G	T	MSH3	1.4e-05	-0.42	Stomach
rs1677658	5:80655040	G	T	MSH3	2.6e-05	-0.25	Esophagus - Mucosa
rs1677658	5:80655040	G	T	MSH3	4.1e-05	-0.3	Esophagus - Muscularis
Supplementary Table 7. MSH3 and DHFR expression quantitative trait loci associated with phenotypes in HD and DM1.
Data from GTex. NES – normalised effect size, ref – reference allele.

## Sheet: Supp Table 8
Phenotype	Dataset	rs151182735		rs10168		rs2250063		rs1105525		rs1105524		rs1650697		rs1677658
		β	p	β	p	β	p	β	p	β	p	β	p	β	p
Relative rate of somatic expansion	HD+DM1		NA		NA		NA	-0.014	0.883	-0.059	0.42	-0.015	0.849	-0.015	0.914
	HD	0.043	0.773	0.043	0.773	0.043	0.773	0.135	0.319	0.113	0.251	-0.159	0.151	-0.134	0.382
	DM1		NA		NA		NA	-0.185	0.142	-0.128	0.222	-0.04	0.738	0.257	0.147
Residual variation in age at onset	HD+DM1		NA		NA		NA	0.162	0.121	0.165	0.049	-0.2	0.029	0.375	0.015
	HD		NA		NA		NA	0.071	0.673	0.09	0.505	0.005	0.976	0.23	0.382
	DM1		NA		NA		NA	0.244	0.068	0.163	0.145	-0.256	0.043	0.42	0.028
Progression score	HD		NA		NA		NA	-0.008	0.95	-0.107	0.285	-0.05	0.646	-0.054	0.789
MSH3 expression	HD	-0.091	0.367	-0.091	0.367	-0.091	0.367	0.174	0.186	-0.01	0.92	-0.271	0.076	-0.199	0.075
DHFR expression	HD		NA		NA		NA	-0.206	0.156	-0.345	0.00138	0.362	0.00102	-0.114	0.552
Supplementary Table 8. Associations of SNP alternative alleles with phenotypes conditional on the repeat structure (Supp Table 5).
Note rs151182735, rs10168, rs2250063 perfectly correlated with the 3-repeat allele, so these cannot be tested when the repeat structure effect being conditioned on contains that allele. Best-fitting model for DHFR expression contains effects of either rs1105524 or rs1650697 and number of 3-repeat alleles (bold). rs1677658 explains the association between repeat structure and AAO in the combined H…

## Sheet: Supp Table 9
Haplotype ID	repeat id	rs151182735	rs10168	rs2250063	rs1105525	rs1105524	rs1650697	rs1677658	Frequency		Regression with relative rate of somatic expansion								Regression with residual variation in age at onset								Regression with progression score			MSH3 expression			DHFR expression
									DM1	HD	HD			DM1			Meta-analysis		HD			DM1			Meta-analysis		HD			HD			HD
											β	p	r2	β	p	r2	Z-score	p	β	p	r2	β	p	r2	Z-score	p	β	p	r2	β	p	r2	β	p	r2
Hap1	3a	1	1	1	0	1	1	0	0.107724	0.0810185	0.04518	0.796	-0.004462	-0.09115	0.0324	0.01461	-1.399	0.1617	0.024109	0.385	-0.001911	-1.5957	0.391	-0.001191	-0.153	0.8782	-0.41932	0.0196	0.02112	0.14931	0.408	-0.003057	-0.20842	0.246	0.003516
Hap2	3a	1	1	1	0	1	1	1	0.158537	0.171296	-0.32136	0.00653	0.03025	-0.021379	0.523	-0.002416	-2.3	0.02147	0.06136	0.00383	0.05748	4.2504	0.00328	0.0344	4.106	4.027e-05	-0.52059	1.64e-05	0.0808	-0.28466	0.0236	0.04029	-0.40305	0.00112	0.09135
Hap3	3b	1	1	1	0	1	1	1	0	0.00231481
Hap4	5a	0	0	0	0	0	1	0	0.00406504	0.00694444
Hap5	5b	0	0	0	0	1	1	0	0	0.00231481
Hap6	6a	0	0	0	0	0	0	0	0.00406504	0
Hap7	6a	0	0	0	0	0	1	0	0.296748	0.331019	-0.0133912	0.885	-0.004684	0.06894	0.0102	0.02275	1.793	0.0729	-0.02462	0.106	0.01288	-2.357	0.0428	0.01412	-2.589	0.009612	0.27429	0.00383	0.03471	-0.14052	0.173	0.008596	0.43123	1.2e-05	0.1654
Hap8	6a	0	0	0	0	1	0	0	0.00203252	0
Hap9	6a	0	0	0	0	1	1	0	0.119919	0.0833333	-0.037154	0.814	-0.004519	0.020888	0.598	-0.002952	0.228	0.82	0.00689	0.795	-0.007452	-3.719	0.0391	0.01482	-1.481	0.1385	-0.03692	0.822	-0.00454	-0.279	0.181	0.007953	-0.06402	0.759	-0.008955
Hap10	6a	0	0	0	1	1	0	0	0.132114	0.12037	0.26599	0.0831	0.009588	0.004631	0.904	-0.004039	1.265	0.2058	-0.015177	0.527	-0.00476	1.1418	0.495	-0.002426	0.157	0.8749	0.28255	0.0756	0.01031	0.25062	0.138	0.01202	-0.22717	0.177	0.008217
Hap11	6a	0	0	0	1	1	1	0	0.0365854	0.0439815	0.07411	0.749	-0.004292	-0.094179	0.173	0.003545	-0.784	0.4333	0.012985	0.718	-0.006945	1.3278	0.642	-0.003575	0.589	0.5561	-0.08141	0.735	-0.004232	-0.15364	0.508	-0.005505	0.45107	0.0492	0.02823
Hap12	6b	0	0	0	0	1	0	0	0.00203252	0.00694444
Hap13	6c	0	0	0	0	1	1	0	0	0.00231481
Hap14	7a	0	0	0	0	1	0	0	0.0691057	0.0925926	0.11242	0.485	-0.00244	-0.13206	0.0109	0.0223	-1.393	0.1635	-0.019278	0.519	-0.004641	3.9829	0.076	0.009804	1.017	0.309	-0.04635	0.781	-0.004414	0.55492	0.000855	0.09585	-0.13714	0.421	-0.003403
Hap15	7b	0	0	0	0	0	1	0	0.00203252	0.00231481
Hap16	7b	0	0	0	0	1	1	0	0.00203252	0.00462963
Hap17	7b	0	0	0	1	1	0	0	0.00203252	0
Hap18	7c	0	0	0	0	1	1	0	0.00203252	0.00231481
Hap19	7d	0	0	0	0	1	0	0	0	0.00231481
Hap20	7e	0	0	0	0	0	1	0	0	0.00231481
Hap21	8a	0	0	0	0	0	0	0	0.00406504	0
Hap22	8a	0	0	0	0	1	0	0	0.050813	0.0393519	0.30161	0.242	0.001786	0.037339	0.531	-0.002481	1.254	0.2098	-0.02134	0.615	-0.005957	1.596	0.525	-0.002714	0.199	0.8421	0.70545	0.00787	0.02868	0.69579	0.00826	0.05781	-0.11641	0.663	-0.007994
Hap23	8b	0	0	0	0	1	0	0	0	0.00231481
Hap24	9a	0	0	0	0	0	1	0	0.00203252	0
Hap25	9b	0	0	0	0	1	0	0	0.00203252	0
Supplementary Table 9. MSH3 exon 1 region haplotypes and their association with phenotypes in DM1 and HD.
Additive genetic model was used to score haplotypes for linear regression analysis. Relative rate of somatic expansion and age at onset were corrected for CAG·CTG length (DM1 and HD) and variant repeats (DM1). For variants, 0 represents a reference allele and 1 represents an alternative allele.

## Sheet: Supp Table 10
Gene symbol	Z(TRACK-prog)	p(TRACK-prog)	Z(GeM-aao)	p(GeM-aao)
MSH3	4.70643	2.52e-06	-3.13699	0.001707
DHFR	4.60726	4.08e-06	0.16666	0.867634
THUMPD3	3.51361	0.000442	1.20412	0.22854
UBE2G1	-3.50614	0.000455	0.8819	0.37782
RBM47	-3.46515	0.00053	-0.73869	0.4601
FBLL1	-3.43202	0.000599	1.39316	0.163573
WRB	-3.3268	0.000878	-1.9619	0.0498
TDH	-3.32215	0.000893	-1.85655	0.0634
ELOVL5	-3.2353	0.00122	0.311887	0.75513
RASGRF2	3.17026	0.00152	-0.50852	0.611086
PSMG1	3.1487	0.00164	0.1041	0.9171
LPL	-3.05707	0.002235	-0.17896	0.858
ASPRV1	-3.05474	0.00225	1.91809	0.0551
C12orf43	3.04941	0.00229	-0.53182	0.59485
SLC15A5	3.04858	0.0023	-0.84932	0.3957
EFCAB5	3.00849	0.002626	0.5196	0.60332
KIAA1804	-3.00368	0.00267	0.62834	0.529784
TMEM132B	2.98626	0.00282	0.1764	0.85998
SLC25A37	-2.97437	0.002936	0.3071	0.7588
FAHD1	-2.97227	0.00296	-0.589	0.55589
CD93	2.93809	0.0033	-1.18951	0.2342
RNF126	2.91631	0.00354	0.46559	0.6415
ORC5	-2.89636	0.00378	0.4196	0.675
FBRSL1	2.88028	0.00397	0.16841	0.86626
LOC283683	2.86302	0.0042	-1.2776	0.201
INTS12	-2.86122	0.00422	0.88742	0.37485
ADAMTS19	2.86031	0.00423	-1.55865	0.119079
RNASE4	2.85382	0.00432	-0.60238	0.54692
GPR124	2.85197	0.004345	-1.4545	0.1458
RNF24	2.81707	0.00485	-0.10841	0.9137
DNTTIP1	2.8152	0.00487	-1.67322	0.0943
NRG4	2.79102	0.00525	-0.43486	0.664
KLHDC4	2.78037	0.00543	0.0213	0.98298
NDUFS5	-2.76544	0.00568	-0.24499	0.806467
UBE2G2	-2.7621	0.005743	-1.158	0.2469
GALNT3	2.74967	0.00597	-0.8195	0.4125
OMA1	-2.73223	0.00629	0.01179	0.990592
SSH2	2.73183	0.006298	0.7157	0.47415
ATP1B3	2.71668	0.006594	-0.34679	0.72875
NCEH1	-2.70375	0.006856	-1.05282	0.29243
OGN	-2.69967	0.00694	0.044	0.96489
PHLDA3	2.69529	0.00703	0.48116	0.630403
GSTM3	2.69446	0.00705	-1.03313	0.301543
CRYZ	-2.68395	0.00728	-0.36628	0.714158
RBM23	2.67873	0.00739	0.71501	0.4746
DNAJB11	2.67536	0.007465	0.99946	0.31757
CBLN1	-2.66964	0.00759	-1.5882	0.11225
HEATR1	2.65915	0.00783	0.6666	0.50503
CACNA1B	2.65338	0.00797	-1.9475	0.05148
PTRF	2.62788	0.008592	-1.5312	0.12573
PKNOX1	2.6272	0.008608	0.0344	0.9726
ACSL5	-2.62298	0.00872	-1.82739	0.06764
CCDC53	2.62081	0.00877	-0.99488	0.3198
LOC339803	2.6081	0.0091	-0.32604	0.74439
ARHGAP22	2.59932	0.00934	-1.9654	0.04937
CNKSR3	-2.5972	0.0094	-0.261372	0.79381
LRRFIP1	-2.59644	0.00942	-0.13708	0.89097
PINX1	2.58684	0.009686	-0.58887	0.5559
PLSCR1	-2.5839	0.009769	0.99076	0.3218
PCDHGB4	-2.58267	0.0098	1.15261	0.24907
IFT57	-2.58236	0.009813	-0.76398	0.44488
FAM120B	-2.5792	0.0099	-3.23327	0.00122
POLD2	-2.56776	0.01024	-0.72167	0.47
KLC3	2.55181	0.01072	0.09966	0.9206
EIF2B1	-2.54661	0.01088	0.12503	0.9005
MRGPRF	-2.54436	0.0109	-0.55076	0.5818
ZNF131	2.53703	0.0112	0.87615	0.38095
PIGN	-2.5289	0.0114	-0.7085	0.4786
TMEM41B	-2.52919	0.0114	-0.3279	0.74299
ARL3	-2.51944	0.01175	-1.02391	0.30588
INTS10	-2.51745	0.011821	-1.67925	0.0931
CYP27C1	-2.51456	0.01192	0.7944	0.42696
PKIB	-2.5114	0.01202	-0.355309	0.72236
SNRNP27	-2.50959	0.01209	-1.28936	0.19727
UBTD2	2.50166	0.0124	-0.55524	0.578729
UBE2Q2	2.49031	0.01276	-0.69035	0.49
KRBA1	-2.48908	0.01281	1.07909	0.281
HKDC1	2.47816	0.01321	0.339274	0.7344
CCND2	-2.47408	0.01336	1.4691	0.14181
CTSC	2.4689	0.0136	-1.53934	0.12372
LGALS8	-2.46575	0.01367	-1.18094	0.237628
PCDHGA6	2.4586	0.0139	-1.20724	0.22734
REEP3	-2.45821	0.01396	0.519741	0.60324
SDHA	2.45475	0.0141	0.18276	0.854985
BMPR1A	2.45418	0.01412	0.985587	0.32434
CLEC4GP1	2.45173	0.01422	0.36607	0.7143
ZNF770	-2.44851	0.01434	0.92628	0.354
TRIM44	2.44345	0.0145	-0.38116	0.70309
PACRGL	2.44399	0.01453	-1.69551	0.08998
CBX7	-2.44132	0.0146	0.08698	0.93069
VEZT	2.44149	0.01463	-0.08397	0.93308
FAM124B	2.4406	0.01466	-1.56946	0.11654
C1orf228	2.43927	0.01472	1.75442	0.079358
HAS1	2.43807	0.01477	-0.41502	0.6781
ALX4	-2.43359	0.0149	1.03858	0.299
ARHGEF11	-2.42327	0.01538	0.12375	0.90151
CSTF2T	2.42262	0.01541	3.2241	0.00126
DENND1B	2.4197	0.01553	1.15828	0.246749
LOC284751	2.41194	0.01587	0.1788	0.8581
PDGFD	-2.40446	0.0162	-0.00967	0.99228
RAB37	-2.39934	0.016425	-0.2246	0.82232
PANK2	2.39148	0.01678	0.52687	0.5983
LOC401321	2.38768	0.01695	-0.84328	0.399
NUP107	-2.38049	0.01729	-1.20796	0.22706
IGFALS	2.37372	0.01761	0.3703	0.71119
PNPLA5	2.3717	0.0177	0.31125	0.75561
LMOD1	-2.37065	0.01776	-0.45242	0.650968
CCDC127	2.36701	0.0179	0.26312	0.792455
CYB5D2	2.36586	0.017988	-1.1779	0.23885
CERS2	-2.36482	0.01804	1.92644	0.054049
PLCB3	-2.36319	0.0181	-0.98127	0.32646
SMYD2	2.36101	0.01823	-1.64555	0.099856
ZNF667	-2.3572	0.01841	-1.60177	0.1092
ZNHIT6	2.35698	0.01842	1.66541	0.095831
MYO16	-2.3564	0.0185	-1.20538	0.22806
ZMYM5	2.3549	0.0185	0.89845	0.36894
LIN37	2.35522	0.01851	0.561	0.5748
NMD3	-2.35448	0.018549	-0.1636	0.87005
FN3KRP	-2.35235	0.018655	0.7813	0.43464
ADPRH	-2.35072	0.018737	-0.25068	0.80206
ACTR1A	-2.34764	0.01889	0.302544	0.76224
ECE2	2.34393	0.019082	0.42324	0.67212
YPEL1	2.34008	0.0193	-0.9584	0.33786
IDI2-AS1	2.33145	0.01973	-0.307736	0.75828
RILPL1	-2.33106	0.01975	0.58908	0.55581
LOC100505761	2.33079	0.01976	1.01096	0.31204
BCL2L2	-2.32695	0.01997	-1.69714	0.08967
HMGN1	2.3251	0.020064	0.8213	0.4115
RRP1B	-2.3208	0.0203	0.944	0.3452
KLHDC1	2.31895	0.0204	-0.21732	0.82796
TMEM63A	2.31844	0.02043	0.02579	0.979424
SNRPC	-2.3169	0.02051	-1.26655	0.20532
LPIN3	2.31481	0.02062	-0.97154	0.3313
RSBN1	2.31205	0.02077	-0.15831	0.874212
UHRF1BP1	2.3119	0.02078	1.36044	0.17369
TTC38	-2.30986	0.0209	-0.12329	0.90188
LCTL	-2.30697	0.02106	1.03966	0.298
DSC1	-2.3003	0.0214	0.1596	0.8732
TAF9	2.30123	0.0214	-0.19799	0.843055
HAP1	-2.30033	0.021429	-0.123	0.90214
HERC2	2.29699	0.02162	0.85134	0.395
ADARB1	2.2938	0.0218	0.1732	0.8625
PDIA4	2.29225	0.02189	0.42117	0.674
RAB6C	2.29154	0.02193	-0.97981	0.32718
MIA3	2.29149	0.02194	0.34447	0.730495
CPS1	2.28881	0.02209	0.40027	0.68895
RBL2	2.28574	0.02227	0.0942	0.92493
CCDC110	-2.28421	0.02236	0.75848	0.44816
MRPS21	-2.28306	0.02243	0.13077	0.895957
SPSB4	2.28171	0.022506	-1.10001	0.27133
TTC30A	2.27848	0.0227	0.78615	0.43178
TMED10	2.27753	0.02275	-2.21377	0.02684
PEX11A	-2.2762	0.02283	0.29135	0.771
ZNF497	-2.27142	0.02312	-0.06996	0.9442
CUBN	-2.26638	0.02343	-0.894077	0.37128
MRPL53	-2.26406	0.02357	-1.40809	0.15911
PKDREJ	2.26364	0.0236	-0.44146	0.65888
SLC17A6	2.2642	0.0236	0.03298	0.97369
SNHG8	-2.26194	0.0237	1.65953	0.09701
EIF2AK1	-2.25538	0.02411	3.37781	0.000731
CCDC146	2.24604	0.0247	-1.29086	0.197
MAPK13	-2.2461	0.0247	0.994471	0.31999
ZNF514	2.24354	0.02486	-0.02495	0.9801
RNH1	2.24111	0.025	-1.26323	0.2065
SPON1	-2.24181	0.025	0.10701	0.91478
TMCO3	-2.2398	0.0251	-1.71129	0.08703
DSE	-2.2389	0.02516	-0.893564	0.37156
CFTR	2.23604	0.02535	-0.3973	0.691
CNKSR1	2.23315	0.02554	0.36532	0.714874
HTR1A	-2.22163	0.0263	-1.11072	0.26669
FLJ20021	-2.21937	0.02646	-0.30248	0.76229
SLC16A10	-2.2133	0.02688	0.123037	0.90208
SNF8	2.21299	0.026898	-2.5003	0.01241
RTBDN	2.21292	0.0269	-0.81073	0.4175
HPSE2	-2.2098	0.02712	-0.531578	0.59502
CKMT1B	2.20758	0.02727	0.40021	0.689
CENPP	-2.20741	0.02729	0.4061	0.68469
CCDC82	-2.20746	0.0273	2.31705	0.0205
MCTP1	-2.20661	0.0273	-0.26652	0.789835
CRIPAK	-2.20506	0.02745	-0.04546	0.96374
RSPO2	-2.20497	0.027456	0.17635	0.86
GNPTAB	-2.20284	0.02761	-0.35149	0.72522
KRBA2	-2.19995	0.02781	-0.8214	0.41144
KIF24	2.19783	0.02796	-1.2974	0.19448
CCDC102B	2.1976	0.028	0.2196	0.8262
GEMIN4	2.18867	0.028621	-0.1072	0.91466
LOC100128288	-2.1886	0.028626	-0.7178	0.47288
VRK1	2.18793	0.02867	-1.26566	0.20563
KIF17	2.18761	0.0287	0.63199	0.527394
CES1	-2.18515	0.02888	1.5797	0.11418
GABRA1	2.1833	0.029	-0.37505	0.707623
IGFLR1	-2.17825	0.02939	-0.59598	0.5512
BCL2L13	-2.17817	0.0294	-2.26224	0.02368
BTBD8	-2.17801	0.02941	1.42098	0.155323
ADSSL1	2.17279	0.0298	-1.17361	0.24055
C6orf165	2.17	0.03001	-0.306471	0.75925
ABCC11	-2.16941	0.03005	1.2988	0.194
VASH2	-2.16668	0.03026	-0.31178	0.755204
RTP4	-2.16452	0.030424	1.00609	0.31437
GUSBP11	2.16192	0.0306	1.2789	0.20093
TSNARE1	2.15723	0.030988	-2.31616	0.0205
YWHAH	-2.15699	0.031	-0.00256	0.99796
PELI2	2.15673	0.03103	-1.36903	0.17099
TMTC3	2.15447	0.0312	1.31028	0.1901
C6orf62	-2.1531	0.03131	-0.71793	0.4728
ANKRD40	2.13748	0.032559	1.2002	0.23006
FAM201A	-2.13081	0.0331	1.2042	0.2285
FAM83H	-2.13018	0.033156	-2.11006	0.0349
ZBTB41	2.12913	0.03324	0.64054	0.521823
ADCY3	2.12893	0.03326	0.21221	0.83194
NEFL	-2.12752	0.033377	-1.40016	0.1615
NBAS	-2.12724	0.0334	-0.82871	0.40727
TRIM9	-2.1271	0.03341	0.75049	0.45296
CISD2	2.12663	0.03345	-0.05089	0.95942
PLCD1	2.12285	0.033766	0.99023	0.32206
EEF2K	-2.12039	0.03397	-1.1636	0.2446
EIF2B2	-2.11511	0.03442	2.6194	0.00881
ZNF132	-2.11362	0.03455	-0.03714	0.9704
URB1	-2.113	0.034599	0.0165	0.9869
VSTM4	-2.11171	0.03471	-0.6224	0.53368
BNIP1	-2.11092	0.0348	-1.66621	0.095671
MYCBPAP	-2.10836	0.035	-0.9236	0.35568
SGCE	2.10699	0.03512	-1.08665	0.277
C10orf67	2.10229	0.03553	0.950019	0.3421
MUL1	2.09925	0.03579	0.14327	0.886077
CCNG1	-2.09904	0.0358	0.60033	0.548287
HTR1F	2.09293	0.036356	-0.19805	0.843
OAF	-2.09116	0.0365	-0.36447	0.71551
CYFIP1	2.09067	0.03656	1.53392	0.125
LOC100131320	2.08928	0.03668	-0.93876	0.34785
SETD8	2.08885	0.03672	-0.69586	0.48652
RPS5	2.08674	0.03691	-0.99677	0.3189
REEP6	2.08651	0.03693	-1.11621	0.2643
SELRC1	2.08124	0.03741	0.15646	0.875674
KIAA1586	2.0795	0.03757	-0.17219	0.86329
SLC33A1	-2.07881	0.037635	-1.01874	0.30833
EIF3E	2.07655	0.037844	0.6958	0.4866
LOC100128361	-2.07548	0.03794	0.4703	0.63814
STX12	-2.07087	0.03837	-0.37739	0.705886
SGCB	2.06834	0.03861	1.66685	0.09554
DLG5	-2.06724	0.03871	0.801754	0.4227
ZNF519	2.0668	0.0388	-1.4857	0.1374
MPZL1	2.06603	0.03883	0.61506	0.538517
SESTD1	2.06554	0.03887	-1.42384	0.15449
FAM129B	2.06534	0.03889	-1.4381	0.1504
NDUFA2	2.06056	0.0393	-1.16298	0.244837
COL6A1	-2.0601	0.039387	-0.1073	0.9145
IFI16	-2.05555	0.03983	0.11242	0.910487
PGAP3	-2.05346	0.040028	0.8227	0.4107
PLEKHA1	-2.05062	0.0403	-1.00188	0.3164
ZNF445	-2.05063	0.040303	-1.27598	0.20196
RASA4	-2.04867	0.04049	-1.3819	0.167
CHKB	-2.04501	0.0409	-0.78955	0.42979
HN1L	2.04452	0.0409	-0.3938	0.69372
CYP1B1-AS1	2.04401	0.04095	-0.65917	0.50979
GAS5	-2.03994	0.04136	-2.03023	0.042333
KIAA0825	-2.03994	0.0414	-0.49814	0.618385
SCARB2	2.0378	0.04157	-0.04593	0.96336
TXK	-2.03746	0.0416	-0.92627	0.3543
FLVCR1	2.03047	0.04231	-0.42288	0.67238
VAMP1	2.03012	0.04234	0.24559	0.806
AKTIP	2.02977	0.04238	0.2225	0.82391
GOSR1	-2.02883	0.042476	-1.0417	0.29755
SLC26A1	2.02864	0.04249	-0.03928	0.96867
APRT	-2.0283	0.04253	-0.1477	0.88257
SLC22A3	-2.0277	0.04259	-1.3849	0.16608
DENND1A	-2.023	0.04307	-0.5255	0.59924
VILL	-2.02176	0.043201	-2.05545	0.03984
SOD2	-2.0211	0.04327	-0.194817	0.84554
PTPN3	-2.01965	0.04342	0.3764	0.7066
PSMB5	-2.01953	0.04343	-1.1742	0.24032
CD52	2.01947	0.04344	-0.46277	0.643529
ABCA11P	2.0086	0.04458	-0.70933	0.47812
JAK2	2.00675	0.04478	-0.0941	0.925
WDR76	-2.00599	0.04486	0.22522	0.822
MED13	-2.00383	0.045088	0.5498	0.58248
BTBD10	1.99822	0.0457	-0.65916	0.50979
C10orf32	1.99817	0.0457	0.249117	0.80327
YES1	1.998	0.0457	0.1178	0.9062
CENPQ	-1.9971	0.04581	0.623932	0.53267
SFRP5	-1.99576	0.04596	0.669786	0.50299
GPRC5B	1.99466	0.04608	-1.5725	0.11585
MBLAC1	-1.99465	0.04608	-1.63561	0.102
LOC441242	-1.99222	0.04635	0.82357	0.41
PRKCB	1.98707	0.04691	0.734	0.46297
SLC36A4	-1.98624	0.047	0.48765	0.6258
ZNF593	-1.98528	0.04711	-0.14113	0.887766
ADAM17	1.98411	0.04724	0.28721	0.77395
MLH3	-1.98405	0.04725	2.63699	0.00836
SLC26A11	1.98206	0.047472	0.809	0.41853
MPP6	1.98096	0.0476	-0.66907	0.503
DENND3	1.9788	0.047838	-0.3604	0.7185
SYNE2	1.97821	0.0479	-0.41377	0.67904
HELB	-1.97751	0.04798	-0.79606	0.426
MOV10L1	1.97731	0.048	-0.43251	0.66537
BRD3	1.97684	0.04806	-0.6939	0.48778
PKDCC	-1.97678	0.04807	0.2501	0.80251
UBE2Q2P1	1.9767	0.04808	-0.12846	0.898
ZNF584	1.97654	0.04809	-0.58916	0.5558
B4GALT4	1.97333	0.048457	-0.7393	0.45972
NUBP2	1.97285	0.04851	0.2495	0.80294
FDXR	1.97216	0.048591	0.3694	0.7118
SGK223	-1.97009	0.048828	0.75941	0.4476
C21orf128	1.9692	0.048928	1.3956	0.1628
RPF1	-1.9684	0.04902	1.91244	0.05582
PSD4	-1.96673	0.04921	0.62642	0.53104
FAM179B	1.96652	0.04924	1.07226	0.2836
SEMA4F	1.96317	0.04963	0.48995	0.62417
INPP1	1.96139	0.04983	-0.70646	0.4799
ABCC3	-1.96103	0.049875	-1.0515	0.29301
C1orf52	-1.96013	0.04998	-2.61489	0.008926
Supplementary Table 10. Transcriptome-wide association study (TWAS) of HD prefrontal cortex.
The method of Gusev, et al. (2016) was used to test for association between phenotype and gene expression in control dorsolateral prefrontal cortex from the Common Mind Consortium (n=452) using summary statistics of genome-wide association studies. The Z-score represents the standardized effect size, with positive values indicating later onset (GeM-aao) or faster progression (TRACK-prog). GeM – G…
