# Supplementary material for: MSH3 modifies somatic instability and disease severity in Huntington’s and myotonic dystrophy type 1
Source: Brain. 2019 Jun 19;142(7):1876–86. doi: 10.1093/brain/awz115 (PMC6598626; doi:10.1093/brain/awz115)
Supplement: awz115_Supplementary_Data [file awz115_supplementary_data.zip › awz115-Suppl_data/Supplementary_Data.fasta]

>MSH3_reference_3a_GCTGCAGCG1_GCCGCAGCG1_CCCGCAGCG0_CCCCCAGCG1_CCCCCAGCT0
GAAATTGTGGCCGCCCCGCCCCCCTCGTCCCCATTTGTGCAGGCGAGGCCCCGCCCCCCCGCCCCGGCGCACGCAGGGTCGCGGCGTGCTCGCGCCCGCAGACGCCTGGGAACTGCGGCCGCGGGCTCGCGCTCCTCGCCAGGCCCTGCCGCCGGGCTGCCATCCTTGCCCTGCCATGTCTCGCCGGAAGCCTGCGTCGGGCGGCCTCGCTGCCTCCAGCTCAGCCCCTGCGAGGCAAGCGGTTTTGAGCCGATTCTTCCAGTCTACGGGAAGCCTGAAATCCACCTCCTCCTCCACAGGTGCAGCCGACCAGGTGGACCCTGGCGCTGCAGCGGCCGCAGCGCCCCCAGCGCCCGCCTTCCCGCCCCAGCTGCCGCCGCACATAGTAGGTTCTGTCTGGGACTGGGCAGGGCCATCGGGGCTGGGGGGGCGGGGCTTGTGGGTAAGGCGGGCGGAGGCGGGGACCCTCCGCCCGATGATAGGGCTG

>MSH3_reference_3b_GCTGCAGCG2_GCCGCAGCG0_CCCGCAGCG0_CCCCCAGCG1_CCCCCAGCT0
GAAATTGTGGCCGCCCCGCCCCCCTCGTCCCCATTTGTGCAGGCGAGGCCCCGCCCCCCCGCCCCGGCGCACGCAGGGTCGCGGCGTGCTCGCGCCCGCAGACGCCTGGGAACTGCGGCCGCGGGCTCGCGCTCCTCGCCAGGCCCTGCCGCCGGGCTGCCATCCTTGCCCTGCCATGTCTCGCCGGAAGCCTGCGTCGGGCGGCCTCGCTGCCTCCAGCTCAGCCCCTGCGAGGCAAGCGGTTTTGAGCCGATTCTTCCAGTCTACGGGAAGCCTGAAATCCACCTCCTCCTCCACAGGTGCAGCCGACCAGGTGGACCCTGGCGCTGCAGCGGCTGCAGCGCCCCCAGCGCCCGCCTTCCCGCCCCAGCTGCCGCCGCACATAGTAGGTTCTGTCTGGGACTGGGCAGGGCCATCGGGGCTGGGGGGGCGGGGCTTGTGGGTAAGGCGGGCGGAGGCGGGGACCCTCCGCCCGATGATAGGGCTG

>MSH3_reference_GCTGCAGCG2_GCCGCAGCG1_CCCGCAGCG0_CCCCCAGCG1_CCCCCAGCT0
GAAATTGTGGCCGCCCCGCCCCCCTCGTCCCCATTTGTGCAGGCGAGGCCCCGCCCCCCCGCCCCGGCGCACGCAGGGTCGCGGCGTGCTCGCGCCCGCAGACGCCTGGGAACTGCGGCCGCGGGCTCGCGCTCCTCGCCAGGCCCTGCCGCCGGGCTGCCATCCTTGCCCTGCCATGTCTCGCCGGAAGCCTGCGTCGGGCGGCCTCGCTGCCTCCAGCTCAGCCCCTGCGAGGCAAGCGGTTTTGAGCCGATTCTTCCAGTCTACGGGAAGCCTGAAATCCACCTCCTCCTCCACAGGTGCAGCCGACCAGGTGGACCCTGGCGCTGCAGCGGCTGCAGCGGCCGCAGCGCCCCCAGCGCCCGCCTTCCCGCCCCAGCTGCCGCCGCACATAGTAGGTTCTGTCTGGGACTGGGCAGGGCCATCGGGGCTGGGGGGGCGGGGCTTGTGGGTAAGGCGGGCGGAGGCGGGGACCCTCCGCCCGATGATAGGGCTG

>MSH3_reference_GCTGCAGCG1_GCCGCAGCG2_CCCGCAGCG0_CCCCCAGCG1_CCCCCAGCT0
GAAATTGTGGCCGCCCCGCCCCCCTCGTCCCCATTTGTGCAGGCGAGGCCCCGCCCCCCCGCCCCGGCGCACGCAGGGTCGCGGCGTGCTCGCGCCCGCAGACGCCTGGGAACTGCGGCCGCGGGCTCGCGCTCCTCGCCAGGCCCTGCCGCCGGGCTGCCATCCTTGCCCTGCCATGTCTCGCCGGAAGCCTGCGTCGGGCGGCCTCGCTGCCTCCAGCTCAGCCCCTGCGAGGCAAGCGGTTTTGAGCCGATTCTTCCAGTCTACGGGAAGCCTGAAATCCACCTCCTCCTCCACAGGTGCAGCCGACCAGGTGGACCCTGGCGCTGCAGCGGCCGCAGCGGCCGCAGCGCCCCCAGCGCCCGCCTTCCCGCCCCAGCTGCCGCCGCACATAGTAGGTTCTGTCTGGGACTGGGCAGGGCCATCGGGGCTGGGGGGGCGGGGCTTGTGGGTAAGGCGGGCGGAGGCGGGGACCCTCCGCCCGATGATAGGGCTG

>MSH3_reference_GCTGCAGCG2_GCCGCAGCG2_CCCGCAGCG0_CCCCCAGCG1_CCCCCAGCT0
GAAATTGTGGCCGCCCCGCCCCCCTCGTCCCCATTTGTGCAGGCGAGGCCCCGCCCCCCCGCCCCGGCGCACGCAGGGTCGCGGCGTGCTCGCGCCCGCAGACGCCTGGGAACTGCGGCCGCGGGCTCGCGCTCCTCGCCAGGCCCTGCCGCCGGGCTGCCATCCTTGCCCTGCCATGTCTCGCCGGAAGCCTGCGTCGGGCGGCCTCGCTGCCTCCAGCTCAGCCCCTGCGAGGCAAGCGGTTTTGAGCCGATTCTTCCAGTCTACGGGAAGCCTGAAATCCACCTCCTCCTCCACAGGTGCAGCCGACCAGGTGGACCCTGGCGCTGCAGCGGCTGCAGCGGCCGCAGCGGCCGCAGCGCCCCCAGCGCCCGCCTTCCCGCCCCAGCTGCCGCCGCACATAGTAGGTTCTGTCTGGGACTGGGCAGGGCCATCGGGGCTGGGGGGGCGGGGCTTGTGGGTAAGGCGGGCGGAGGCGGGGACCCTCCGCCCGATGATAGGGCTG

>MSH3_reference_GCTGCAGCG1_GCCGCAGCG3_CCCGCAGCG0_CCCCCAGCG1_CCCCCAGCT0
GAAATTGTGGCCGCCCCGCCCCCCTCGTCCCCATTTGTGCAGGCGAGGCCCCGCCCCCCCGCCCCGGCGCACGCAGGGTCGCGGCGTGCTCGCGCCCGCAGACGCCTGGGAACTGCGGCCGCGGGCTCGCGCTCCTCGCCAGGCCCTGCCGCCGGGCTGCCATCCTTGCCCTGCCATGTCTCGCCGGAAGCCTGCGTCGGGCGGCCTCGCTGCCTCCAGCTCAGCCCCTGCGAGGCAAGCGGTTTTGAGCCGATTCTTCCAGTCTACGGGAAGCCTGAAATCCACCTCCTCCTCCACAGGTGCAGCCGACCAGGTGGACCCTGGCGCTGCAGCGGCCGCAGCGGCCGCAGCGGCCGCAGCGCCCCCAGCGCCCGCCTTCCCGCCCCAGCTGCCGCCGCACATAGTAGGTTCTGTCTGGGACTGGGCAGGGCCATCGGGGCTGGGGGGGCGGGGCTTGTGGGTAAGGCGGGCGGAGGCGGGGACCCTCCGCCCGATGATAGGGCTG

>MSH3_reference_GCTGCAGCG2_GCCGCAGCG3_CCCGCAGCG0_CCCCCAGCG1_CCCCCAGCT0
GAAATTGTGGCCGCCCCGCCCCCCTCGTCCCCATTTGTGCAGGCGAGGCCCCGCCCCCCCGCCCCGGCGCACGCAGGGTCGCGGCGTGCTCGCGCCCGCAGACGCCTGGGAACTGCGGCCGCGGGCTCGCGCTCCTCGCCAGGCCCTGCCGCCGGGCTGCCATCCTTGCCCTGCCATGTCTCGCCGGAAGCCTGCGTCGGGCGGCCTCGCTGCCTCCAGCTCAGCCCCTGCGAGGCAAGCGGTTTTGAGCCGATTCTTCCAGTCTACGGGAAGCCTGAAATCCACCTCCTCCTCCACAGGTGCAGCCGACCAGGTGGACCCTGGCGCTGCAGCGGCTGCAGCGGCCGCAGCGGCCGCAGCGGCCGCAGCGCCCCCAGCGCCCGCCTTCCCGCCCCAGCTGCCGCCGCACATAGTAGGTTCTGTCTGGGACTGGGCAGGGCCATCGGGGCTGGGGGGGCGGGGCTTGTGGGTAAGGCGGGCGGAGGCGGGGACCCTCCGCCCGATGATAGGGCTG

>MSH3_reference_GCTGCAGCG1_GCCGCAGCG4_CCCGCAGCG0_CCCCCAGCG1_CCCCCAGCT0
GAAATTGTGGCCGCCCCGCCCCCCTCGTCCCCATTTGTGCAGGCGAGGCCCCGCCCCCCCGCCCCGGCGCACGCAGGGTCGCGGCGTGCTCGCGCCCGCAGACGCCTGGGAACTGCGGCCGCGGGCTCGCGCTCCTCGCCAGGCCCTGCCGCCGGGCTGCCATCCTTGCCCTGCCATGTCTCGCCGGAAGCCTGCGTCGGGCGGCCTCGCTGCCTCCAGCTCAGCCCCTGCGAGGCAAGCGGTTTTGAGCCGATTCTTCCAGTCTACGGGAAGCCTGAAATCCACCTCCTCCTCCACAGGTGCAGCCGACCAGGTGGACCCTGGCGCTGCAGCGGCCGCAGCGGCCGCAGCGGCCGCAGCGGCCGCAGCGCCCCCAGCGCCCGCCTTCCCGCCCCAGCTGCCGCCGCACATAGTAGGTTCTGTCTGGGACTGGGCAGGGCCATCGGGGCTGGGGGGGCGGGGCTTGTGGGTAAGGCGGGCGGAGGCGGGGACCCTCCGCCCGATGATAGGGCTG

>MSH3_reference_GCTGCAGCG2_GCCGCAGCG4_CCCGCAGCG0_CCCCCAGCG1_CCCCCAGCT0
GAAATTGTGGCCGCCCCGCCCCCCTCGTCCCCATTTGTGCAGGCGAGGCCCCGCCCCCCCGCCCCGGCGCACGCAGGGTCGCGGCGTGCTCGCGCCCGCAGACGCCTGGGAACTGCGGCCGCGGGCTCGCGCTCCTCGCCAGGCCCTGCCGCCGGGCTGCCATCCTTGCCCTGCCATGTCTCGCCGGAAGCCTGCGTCGGGCGGCCTCGCTGCCTCCAGCTCAGCCCCTGCGAGGCAAGCGGTTTTGAGCCGATTCTTCCAGTCTACGGGAAGCCTGAAATCCACCTCCTCCTCCACAGGTGCAGCCGACCAGGTGGACCCTGGCGCTGCAGCGGCTGCAGCGGCCGCAGCGGCCGCAGCGGCCGCAGCGGCCGCAGCGCCCCCAGCGCCCGCCTTCCCGCCCCAGCTGCCGCCGCACATAGTAGGTTCTGTCTGGGACTGGGCAGGGCCATCGGGGCTGGGGGGGCGGGGCTTGTGGGTAAGGCGGGCGGAGGCGGGGACCCTCCGCCCGATGATAGGGCTG

>MSH3_reference_GCTGCAGCG1_GCCGCAGCG5_CCCGCAGCG0_CCCCCAGCG1_CCCCCAGCT0
GAAATTGTGGCCGCCCCGCCCCCCTCGTCCCCATTTGTGCAGGCGAGGCCCCGCCCCCCCGCCCCGGCGCACGCAGGGTCGCGGCGTGCTCGCGCCCGCAGACGCCTGGGAACTGCGGCCGCGGGCTCGCGCTCCTCGCCAGGCCCTGCCGCCGGGCTGCCATCCTTGCCCTGCCATGTCTCGCCGGAAGCCTGCGTCGGGCGGCCTCGCTGCCTCCAGCTCAGCCCCTGCGAGGCAAGCGGTTTTGAGCCGATTCTTCCAGTCTACGGGAAGCCTGAAATCCACCTCCTCCTCCACAGGTGCAGCCGACCAGGTGGACCCTGGCGCTGCAGCGGCCGCAGCGGCCGCAGCGGCCGCAGCGGCCGCAGCGGCCGCAGCGCCCCCAGCGCCCGCCTTCCCGCCCCAGCTGCCGCCGCACATAGTAGGTTCTGTCTGGGACTGGGCAGGGCCATCGGGGCTGGGGGGGCGGGGCTTGTGGGTAAGGCGGGCGGAGGCGGGGACCCTCCGCCCGATGATAGGGCTG

>MSH3_reference_GCTGCAGCG2_GCCGCAGCG5_CCCGCAGCG0_CCCCCAGCG1_CCCCCAGCT0
GAAATTGTGGCCGCCCCGCCCCCCTCGTCCCCATTTGTGCAGGCGAGGCCCCGCCCCCCCGCCCCGGCGCACGCAGGGTCGCGGCGTGCTCGCGCCCGCAGACGCCTGGGAACTGCGGCCGCGGGCTCGCGCTCCTCGCCAGGCCCTGCCGCCGGGCTGCCATCCTTGCCCTGCCATGTCTCGCCGGAAGCCTGCGTCGGGCGGCCTCGCTGCCTCCAGCTCAGCCCCTGCGAGGCAAGCGGTTTTGAGCCGATTCTTCCAGTCTACGGGAAGCCTGAAATCCACCTCCTCCTCCACAGGTGCAGCCGACCAGGTGGACCCTGGCGCTGCAGCGGCTGCAGCGGCCGCAGCGGCCGCAGCGGCCGCAGCGGCCGCAGCGGCCGCAGCGCCCCCAGCGCCCGCCTTCCCGCCCCAGCTGCCGCCGCACATAGTAGGTTCTGTCTGGGACTGGGCAGGGCCATCGGGGCTGGGGGGGCGGGGCTTGTGGGTAAGGCGGGCGGAGGCGGGGACCCTCCGCCCGATGATAGGGCTG

>MSH3_reference_GCTGCAGCG1_GCCGCAGCG1_CCCGCAGCG1_CCCCCAGCG1_CCCCCAGCT0
GAAATTGTGGCCGCCCCGCCCCCCTCGTCCCCATTTGTGCAGGCGAGGCCCCGCCCCCCCGCCCCGGCGCACGCAGGGTCGCGGCGTGCTCGCGCCCGCAGACGCCTGGGAACTGCGGCCGCGGGCTCGCGCTCCTCGCCAGGCCCTGCCGCCGGGCTGCCATCCTTGCCCTGCCATGTCTCGCCGGAAGCCTGCGTCGGGCGGCCTCGCTGCCTCCAGCTCAGCCCCTGCGAGGCAAGCGGTTTTGAGCCGATTCTTCCAGTCTACGGGAAGCCTGAAATCCACCTCCTCCTCCACAGGTGCAGCCGACCAGGTGGACCCTGGCGCTGCAGCGGCCGCAGCGCCCGCAGCGCCCCCAGCGCCCGCCTTCCCGCCCCAGCTGCCGCCGCACATAGTAGGTTCTGTCTGGGACTGGGCAGGGCCATCGGGGCTGGGGGGGCGGGGCTTGTGGGTAAGGCGGGCGGAGGCGGGGACCCTCCGCCCGATGATAGGGCTG

>MSH3_reference_GCTGCAGCG2_GCCGCAGCG1_CCCGCAGCG1_CCCCCAGCG1_CCCCCAGCT0
GAAATTGTGGCCGCCCCGCCCCCCTCGTCCCCATTTGTGCAGGCGAGGCCCCGCCCCCCCGCCCCGGCGCACGCAGGGTCGCGGCGTGCTCGCGCCCGCAGACGCCTGGGAACTGCGGCCGCGGGCTCGCGCTCCTCGCCAGGCCCTGCCGCCGGGCTGCCATCCTTGCCCTGCCATGTCTCGCCGGAAGCCTGCGTCGGGCGGCCTCGCTGCCTCCAGCTCAGCCCCTGCGAGGCAAGCGGTTTTGAGCCGATTCTTCCAGTCTACGGGAAGCCTGAAATCCACCTCCTCCTCCACAGGTGCAGCCGACCAGGTGGACCCTGGCGCTGCAGCGGCTGCAGCGGCCGCAGCGCCCGCAGCGCCCCCAGCGCCCGCCTTCCCGCCCCAGCTGCCGCCGCACATAGTAGGTTCTGTCTGGGACTGGGCAGGGCCATCGGGGCTGGGGGGGCGGGGCTTGTGGGTAAGGCGGGCGGAGGCGGGGACCCTCCGCCCGATGATAGGGCTG

>MSH3_reference_GCTGCAGCG1_GCCGCAGCG2_CCCGCAGCG1_CCCCCAGCG1_CCCCCAGCT0
GAAATTGTGGCCGCCCCGCCCCCCTCGTCCCCATTTGTGCAGGCGAGGCCCCGCCCCCCCGCCCCGGCGCACGCAGGGTCGCGGCGTGCTCGCGCCCGCAGACGCCTGGGAACTGCGGCCGCGGGCTCGCGCTCCTCGCCAGGCCCTGCCGCCGGGCTGCCATCCTTGCCCTGCCATGTCTCGCCGGAAGCCTGCGTCGGGCGGCCTCGCTGCCTCCAGCTCAGCCCCTGCGAGGCAAGCGGTTTTGAGCCGATTCTTCCAGTCTACGGGAAGCCTGAAATCCACCTCCTCCTCCACAGGTGCAGCCGACCAGGTGGACCCTGGCGCTGCAGCGGCCGCAGCGGCCGCAGCGCCCGCAGCGCCCCCAGCGCCCGCCTTCCCGCCCCAGCTGCCGCCGCACATAGTAGGTTCTGTCTGGGACTGGGCAGGGCCATCGGGGCTGGGGGGGCGGGGCTTGTGGGTAAGGCGGGCGGAGGCGGGGACCCTCCGCCCGATGATAGGGCTG

>MSH3_reference_GCTGCAGCG2_GCCGCAGCG2_CCCGCAGCG1_CCCCCAGCG1_CCCCCAGCT0
GAAATTGTGGCCGCCCCGCCCCCCTCGTCCCCATTTGTGCAGGCGAGGCCCCGCCCCCCCGCCCCGGCGCACGCAGGGTCGCGGCGTGCTCGCGCCCGCAGACGCCTGGGAACTGCGGCCGCGGGCTCGCGCTCCTCGCCAGGCCCTGCCGCCGGGCTGCCATCCTTGCCCTGCCATGTCTCGCCGGAAGCCTGCGTCGGGCGGCCTCGCTGCCTCCAGCTCAGCCCCTGCGAGGCAAGCGGTTTTGAGCCGATTCTTCCAGTCTACGGGAAGCCTGAAATCCACCTCCTCCTCCACAGGTGCAGCCGACCAGGTGGACCCTGGCGCTGCAGCGGCTGCAGCGGCCGCAGCGGCCGCAGCGCCCGCAGCGCCCCCAGCGCCCGCCTTCCCGCCCCAGCTGCCGCCGCACATAGTAGGTTCTGTCTGGGACTGGGCAGGGCCATCGGGGCTGGGGGGGCGGGGCTTGTGGGTAAGGCGGGCGGAGGCGGGGACCCTCCGCCCGATGATAGGGCTG

>MSH3_reference_GCTGCAGCG1_GCCGCAGCG3_CCCGCAGCG1_CCCCCAGCG1_CCCCCAGCT0
GAAATTGTGGCCGCCCCGCCCCCCTCGTCCCCATTTGTGCAGGCGAGGCCCCGCCCCCCCGCCCCGGCGCACGCAGGGTCGCGGCGTGCTCGCGCCCGCAGACGCCTGGGAACTGCGGCCGCGGGCTCGCGCTCCTCGCCAGGCCCTGCCGCCGGGCTGCCATCCTTGCCCTGCCATGTCTCGCCGGAAGCCTGCGTCGGGCGGCCTCGCTGCCTCCAGCTCAGCCCCTGCGAGGCAAGCGGTTTTGAGCCGATTCTTCCAGTCTACGGGAAGCCTGAAATCCACCTCCTCCTCCACAGGTGCAGCCGACCAGGTGGACCCTGGCGCTGCAGCGGCCGCAGCGGCCGCAGCGGCCGCAGCGCCCGCAGCGCCCCCAGCGCCCGCCTTCCCGCCCCAGCTGCCGCCGCACATAGTAGGTTCTGTCTGGGACTGGGCAGGGCCATCGGGGCTGGGGGGGCGGGGCTTGTGGGTAAGGCGGGCGGAGGCGGGGACCCTCCGCCCGATGATAGGGCTG

>MSH3_reference_GCTGCAGCG2_GCCGCAGCG3_CCCGCAGCG1_CCCCCAGCG1_CCCCCAGCT0
GAAATTGTGGCCGCCCCGCCCCCCTCGTCCCCATTTGTGCAGGCGAGGCCCCGCCCCCCCGCCCCGGCGCACGCAGGGTCGCGGCGTGCTCGCGCCCGCAGACGCCTGGGAACTGCGGCCGCGGGCTCGCGCTCCTCGCCAGGCCCTGCCGCCGGGCTGCCATCCTTGCCCTGCCATGTCTCGCCGGAAGCCTGCGTCGGGCGGCCTCGCTGCCTCCAGCTCAGCCCCTGCGAGGCAAGCGGTTTTGAGCCGATTCTTCCAGTCTACGGGAAGCCTGAAATCCACCTCCTCCTCCACAGGTGCAGCCGACCAGGTGGACCCTGGCGCTGCAGCGGCTGCAGCGGCCGCAGCGGCCGCAGCGGCCGCAGCGCCCGCAGCGCCCCCAGCGCCCGCCTTCCCGCCCCAGCTGCCGCCGCACATAGTAGGTTCTGTCTGGGACTGGGCAGGGCCATCGGGGCTGGGGGGGCGGGGCTTGTGGGTAAGGCGGGCGGAGGCGGGGACCCTCCGCCCGATGATAGGGCTG

>MSH3_reference_GCTGCAGCG1_GCCGCAGCG4_CCCGCAGCG1_CCCCCAGCG1_CCCCCAGCT0
GAAATTGTGGCCGCCCCGCCCCCCTCGTCCCCATTTGTGCAGGCGAGGCCCCGCCCCCCCGCCCCGGCGCACGCAGGGTCGCGGCGTGCTCGCGCCCGCAGACGCCTGGGAACTGCGGCCGCGGGCTCGCGCTCCTCGCCAGGCCCTGCCGCCGGGCTGCCATCCTTGCCCTGCCATGTCTCGCCGGAAGCCTGCGTCGGGCGGCCTCGCTGCCTCCAGCTCAGCCCCTGCGAGGCAAGCGGTTTTGAGCCGATTCTTCCAGTCTACGGGAAGCCTGAAATCCACCTCCTCCTCCACAGGTGCAGCCGACCAGGTGGACCCTGGCGCTGCAGCGGCCGCAGCGGCCGCAGCGGCCGCAGCGGCCGCAGCGCCCGCAGCGCCCCCAGCGCCCGCCTTCCCGCCCCAGCTGCCGCCGCACATAGTAGGTTCTGTCTGGGACTGGGCAGGGCCATCGGGGCTGGGGGGGCGGGGCTTGTGGGTAAGGCGGGCGGAGGCGGGGACCCTCCGCCCGATGATAGGGCTG

>MSH3_reference_GCTGCAGCG2_GCCGCAGCG4_CCCGCAGCG1_CCCCCAGCG1_CCCCCAGCT0
GAAATTGTGGCCGCCCCGCCCCCCTCGTCCCCATTTGTGCAGGCGAGGCCCCGCCCCCCCGCCCCGGCGCACGCAGGGTCGCGGCGTGCTCGCGCCCGCAGACGCCTGGGAACTGCGGCCGCGGGCTCGCGCTCCTCGCCAGGCCCTGCCGCCGGGCTGCCATCCTTGCCCTGCCATGTCTCGCCGGAAGCCTGCGTCGGGCGGCCTCGCTGCCTCCAGCTCAGCCCCTGCGAGGCAAGCGGTTTTGAGCCGATTCTTCCAGTCTACGGGAAGCCTGAAATCCACCTCCTCCTCCACAGGTGCAGCCGACCAGGTGGACCCTGGCGCTGCAGCGGCTGCAGCGGCCGCAGCGGCCGCAGCGGCCGCAGCGGCCGCAGCGCCCGCAGCGCCCCCAGCGCCCGCCTTCCCGCCCCAGCTGCCGCCGCACATAGTAGGTTCTGTCTGGGACTGGGCAGGGCCATCGGGGCTGGGGGGGCGGGGCTTGTGGGTAAGGCGGGCGGAGGCGGGGACCCTCCGCCCGATGATAGGGCTG

>MSH3_reference_GCTGCAGCG1_GCCGCAGCG5_CCCGCAGCG1_CCCCCAGCG1_CCCCCAGCT0
GAAATTGTGGCCGCCCCGCCCCCCTCGTCCCCATTTGTGCAGGCGAGGCCCCGCCCCCCCGCCCCGGCGCACGCAGGGTCGCGGCGTGCTCGCGCCCGCAGACGCCTGGGAACTGCGGCCGCGGGCTCGCGCTCCTCGCCAGGCCCTGCCGCCGGGCTGCCATCCTTGCCCTGCCATGTCTCGCCGGAAGCCTGCGTCGGGCGGCCTCGCTGCCTCCAGCTCAGCCCCTGCGAGGCAAGCGGTTTTGAGCCGATTCTTCCAGTCTACGGGAAGCCTGAAATCCACCTCCTCCTCCACAGGTGCAGCCGACCAGGTGGACCCTGGCGCTGCAGCGGCCGCAGCGGCCGCAGCGGCCGCAGCGGCCGCAGCGGCCGCAGCGCCCGCAGCGCCCCCAGCGCCCGCCTTCCCGCCCCAGCTGCCGCCGCACATAGTAGGTTCTGTCTGGGACTGGGCAGGGCCATCGGGGCTGGGGGGGCGGGGCTTGTGGGTAAGGCGGGCGGAGGCGGGGACCCTCCGCCCGATGATAGGGCTG

>MSH3_reference_GCTGCAGCG2_GCCGCAGCG5_CCCGCAGCG1_CCCCCAGCG1_CCCCCAGCT0
GAAATTGTGGCCGCCCCGCCCCCCTCGTCCCCATTTGTGCAGGCGAGGCCCCGCCCCCCCGCCCCGGCGCACGCAGGGTCGCGGCGTGCTCGCGCCCGCAGACGCCTGGGAACTGCGGCCGCGGGCTCGCGCTCCTCGCCAGGCCCTGCCGCCGGGCTGCCATCCTTGCCCTGCCATGTCTCGCCGGAAGCCTGCGTCGGGCGGCCTCGCTGCCTCCAGCTCAGCCCCTGCGAGGCAAGCGGTTTTGAGCCGATTCTTCCAGTCTACGGGAAGCCTGAAATCCACCTCCTCCTCCACAGGTGCAGCCGACCAGGTGGACCCTGGCGCTGCAGCGGCTGCAGCGGCCGCAGCGGCCGCAGCGGCCGCAGCGGCCGCAGCGGCCGCAGCGCCCGCAGCGCCCCCAGCGCCCGCCTTCCCGCCCCAGCTGCCGCCGCACATAGTAGGTTCTGTCTGGGACTGGGCAGGGCCATCGGGGCTGGGGGGGCGGGGCTTGTGGGTAAGGCGGGCGGAGGCGGGGACCCTCCGCCCGATGATAGGGCTG

>MSH3_reference_GCTGCAGCG1_GCCGCAGCG1_CCCGCAGCG0_CCCCCAGCG2_CCCCCAGCT0
GAAATTGTGGCCGCCCCGCCCCCCTCGTCCCCATTTGTGCAGGCGAGGCCCCGCCCCCCCGCCCCGGCGCACGCAGGGTCGCGGCGTGCTCGCGCCCGCAGACGCCTGGGAACTGCGGCCGCGGGCTCGCGCTCCTCGCCAGGCCCTGCCGCCGGGCTGCCATCCTTGCCCTGCCATGTCTCGCCGGAAGCCTGCGTCGGGCGGCCTCGCTGCCTCCAGCTCAGCCCCTGCGAGGCAAGCGGTTTTGAGCCGATTCTTCCAGTCTACGGGAAGCCTGAAATCCACCTCCTCCTCCACAGGTGCAGCCGACCAGGTGGACCCTGGCGCTGCAGCGGCCGCAGCGCCCCCAGCGCCCCCAGCGCCCGCCTTCCCGCCCCAGCTGCCGCCGCACATAGTAGGTTCTGTCTGGGACTGGGCAGGGCCATCGGGGCTGGGGGGGCGGGGCTTGTGGGTAAGGCGGGCGGAGGCGGGGACCCTCCGCCCGATGATAGGGCTG

>MSH3_reference_GCTGCAGCG2_GCCGCAGCG1_CCCGCAGCG0_CCCCCAGCG2_CCCCCAGCT0
GAAATTGTGGCCGCCCCGCCCCCCTCGTCCCCATTTGTGCAGGCGAGGCCCCGCCCCCCCGCCCCGGCGCACGCAGGGTCGCGGCGTGCTCGCGCCCGCAGACGCCTGGGAACTGCGGCCGCGGGCTCGCGCTCCTCGCCAGGCCCTGCCGCCGGGCTGCCATCCTTGCCCTGCCATGTCTCGCCGGAAGCCTGCGTCGGGCGGCCTCGCTGCCTCCAGCTCAGCCCCTGCGAGGCAAGCGGTTTTGAGCCGATTCTTCCAGTCTACGGGAAGCCTGAAATCCACCTCCTCCTCCACAGGTGCAGCCGACCAGGTGGACCCTGGCGCTGCAGCGGCTGCAGCGGCCGCAGCGCCCCCAGCGCCCCCAGCGCCCGCCTTCCCGCCCCAGCTGCCGCCGCACATAGTAGGTTCTGTCTGGGACTGGGCAGGGCCATCGGGGCTGGGGGGGCGGGGCTTGTGGGTAAGGCGGGCGGAGGCGGGGACCCTCCGCCCGATGATAGGGCTG

>MSH3_reference_GCTGCAGCG1_GCCGCAGCG2_CCCGCAGCG0_CCCCCAGCG2_CCCCCAGCT0
GAAATTGTGGCCGCCCCGCCCCCCTCGTCCCCATTTGTGCAGGCGAGGCCCCGCCCCCCCGCCCCGGCGCACGCAGGGTCGCGGCGTGCTCGCGCCCGCAGACGCCTGGGAACTGCGGCCGCGGGCTCGCGCTCCTCGCCAGGCCCTGCCGCCGGGCTGCCATCCTTGCCCTGCCATGTCTCGCCGGAAGCCTGCGTCGGGCGGCCTCGCTGCCTCCAGCTCAGCCCCTGCGAGGCAAGCGGTTTTGAGCCGATTCTTCCAGTCTACGGGAAGCCTGAAATCCACCTCCTCCTCCACAGGTGCAGCCGACCAGGTGGACCCTGGCGCTGCAGCGGCCGCAGCGGCCGCAGCGCCCCCAGCGCCCCCAGCGCCCGCCTTCCCGCCCCAGCTGCCGCCGCACATAGTAGGTTCTGTCTGGGACTGGGCAGGGCCATCGGGGCTGGGGGGGCGGGGCTTGTGGGTAAGGCGGGCGGAGGCGGGGACCCTCCGCCCGATGATAGGGCTG

>MSH3_reference_GCTGCAGCG2_GCCGCAGCG2_CCCGCAGCG0_CCCCCAGCG2_CCCCCAGCT0
GAAATTGTGGCCGCCCCGCCCCCCTCGTCCCCATTTGTGCAGGCGAGGCCCCGCCCCCCCGCCCCGGCGCACGCAGGGTCGCGGCGTGCTCGCGCCCGCAGACGCCTGGGAACTGCGGCCGCGGGCTCGCGCTCCTCGCCAGGCCCTGCCGCCGGGCTGCCATCCTTGCCCTGCCATGTCTCGCCGGAAGCCTGCGTCGGGCGGCCTCGCTGCCTCCAGCTCAGCCCCTGCGAGGCAAGCGGTTTTGAGCCGATTCTTCCAGTCTACGGGAAGCCTGAAATCCACCTCCTCCTCCACAGGTGCAGCCGACCAGGTGGACCCTGGCGCTGCAGCGGCTGCAGCGGCCGCAGCGGCCGCAGCGCCCCCAGCGCCCCCAGCGCCCGCCTTCCCGCCCCAGCTGCCGCCGCACATAGTAGGTTCTGTCTGGGACTGGGCAGGGCCATCGGGGCTGGGGGGGCGGGGCTTGTGGGTAAGGCGGGCGGAGGCGGGGACCCTCCGCCCGATGATAGGGCTG

>MSH3_reference_GCTGCAGCG1_GCCGCAGCG3_CCCGCAGCG0_CCCCCAGCG2_CCCCCAGCT0
GAAATTGTGGCCGCCCCGCCCCCCTCGTCCCCATTTGTGCAGGCGAGGCCCCGCCCCCCCGCCCCGGCGCACGCAGGGTCGCGGCGTGCTCGCGCCCGCAGACGCCTGGGAACTGCGGCCGCGGGCTCGCGCTCCTCGCCAGGCCCTGCCGCCGGGCTGCCATCCTTGCCCTGCCATGTCTCGCCGGAAGCCTGCGTCGGGCGGCCTCGCTGCCTCCAGCTCAGCCCCTGCGAGGCAAGCGGTTTTGAGCCGATTCTTCCAGTCTACGGGAAGCCTGAAATCCACCTCCTCCTCCACAGGTGCAGCCGACCAGGTGGACCCTGGCGCTGCAGCGGCCGCAGCGGCCGCAGCGGCCGCAGCGCCCCCAGCGCCCCCAGCGCCCGCCTTCCCGCCCCAGCTGCCGCCGCACATAGTAGGTTCTGTCTGGGACTGGGCAGGGCCATCGGGGCTGGGGGGGCGGGGCTTGTGGGTAAGGCGGGCGGAGGCGGGGACCCTCCGCCCGATGATAGGGCTG

>MSH3_reference_GCTGCAGCG2_GCCGCAGCG3_CCCGCAGCG0_CCCCCAGCG2_CCCCCAGCT0
GAAATTGTGGCCGCCCCGCCCCCCTCGTCCCCATTTGTGCAGGCGAGGCCCCGCCCCCCCGCCCCGGCGCACGCAGGGTCGCGGCGTGCTCGCGCCCGCAGACGCCTGGGAACTGCGGCCGCGGGCTCGCGCTCCTCGCCAGGCCCTGCCGCCGGGCTGCCATCCTTGCCCTGCCATGTCTCGCCGGAAGCCTGCGTCGGGCGGCCTCGCTGCCTCCAGCTCAGCCCCTGCGAGGCAAGCGGTTTTGAGCCGATTCTTCCAGTCTACGGGAAGCCTGAAATCCACCTCCTCCTCCACAGGTGCAGCCGACCAGGTGGACCCTGGCGCTGCAGCGGCTGCAGCGGCCGCAGCGGCCGCAGCGGCCGCAGCGCCCCCAGCGCCCCCAGCGCCCGCCTTCCCGCCCCAGCTGCCGCCGCACATAGTAGGTTCTGTCTGGGACTGGGCAGGGCCATCGGGGCTGGGGGGGCGGGGCTTGTGGGTAAGGCGGGCGGAGGCGGGGACCCTCCGCCCGATGATAGGGCTG

>MSH3_reference_GCTGCAGCG1_GCCGCAGCG4_CCCGCAGCG0_CCCCCAGCG2_CCCCCAGCT0
GAAATTGTGGCCGCCCCGCCCCCCTCGTCCCCATTTGTGCAGGCGAGGCCCCGCCCCCCCGCCCCGGCGCACGCAGGGTCGCGGCGTGCTCGCGCCCGCAGACGCCTGGGAACTGCGGCCGCGGGCTCGCGCTCCTCGCCAGGCCCTGCCGCCGGGCTGCCATCCTTGCCCTGCCATGTCTCGCCGGAAGCCTGCGTCGGGCGGCCTCGCTGCCTCCAGCTCAGCCCCTGCGAGGCAAGCGGTTTTGAGCCGATTCTTCCAGTCTACGGGAAGCCTGAAATCCACCTCCTCCTCCACAGGTGCAGCCGACCAGGTGGACCCTGGCGCTGCAGCGGCCGCAGCGGCCGCAGCGGCCGCAGCGGCCGCAGCGCCCCCAGCGCCCCCAGCGCCCGCCTTCCCGCCCCAGCTGCCGCCGCACATAGTAGGTTCTGTCTGGGACTGGGCAGGGCCATCGGGGCTGGGGGGGCGGGGCTTGTGGGTAAGGCGGGCGGAGGCGGGGACCCTCCGCCCGATGATAGGGCTG

>MSH3_reference_GCTGCAGCG2_GCCGCAGCG4_CCCGCAGCG0_CCCCCAGCG2_CCCCCAGCT0
GAAATTGTGGCCGCCCCGCCCCCCTCGTCCCCATTTGTGCAGGCGAGGCCCCGCCCCCCCGCCCCGGCGCACGCAGGGTCGCGGCGTGCTCGCGCCCGCAGACGCCTGGGAACTGCGGCCGCGGGCTCGCGCTCCTCGCCAGGCCCTGCCGCCGGGCTGCCATCCTTGCCCTGCCATGTCTCGCCGGAAGCCTGCGTCGGGCGGCCTCGCTGCCTCCAGCTCAGCCCCTGCGAGGCAAGCGGTTTTGAGCCGATTCTTCCAGTCTACGGGAAGCCTGAAATCCACCTCCTCCTCCACAGGTGCAGCCGACCAGGTGGACCCTGGCGCTGCAGCGGCTGCAGCGGCCGCAGCGGCCGCAGCGGCCGCAGCGGCCGCAGCGCCCCCAGCGCCCCCAGCGCCCGCCTTCCCGCCCCAGCTGCCGCCGCACATAGTAGGTTCTGTCTGGGACTGGGCAGGGCCATCGGGGCTGGGGGGGCGGGGCTTGTGGGTAAGGCGGGCGGAGGCGGGGACCCTCCGCCCGATGATAGGGCTG

>MSH3_reference_GCTGCAGCG1_GCCGCAGCG5_CCCGCAGCG0_CCCCCAGCG2_CCCCCAGCT0
GAAATTGTGGCCGCCCCGCCCCCCTCGTCCCCATTTGTGCAGGCGAGGCCCCGCCCCCCCGCCCCGGCGCACGCAGGGTCGCGGCGTGCTCGCGCCCGCAGACGCCTGGGAACTGCGGCCGCGGGCTCGCGCTCCTCGCCAGGCCCTGCCGCCGGGCTGCCATCCTTGCCCTGCCATGTCTCGCCGGAAGCCTGCGTCGGGCGGCCTCGCTGCCTCCAGCTCAGCCCCTGCGAGGCAAGCGGTTTTGAGCCGATTCTTCCAGTCTACGGGAAGCCTGAAATCCACCTCCTCCTCCACAGGTGCAGCCGACCAGGTGGACCCTGGCGCTGCAGCGGCCGCAGCGGCCGCAGCGGCCGCAGCGGCCGCAGCGGCCGCAGCGCCCCCAGCGCCCCCAGCGCCCGCCTTCCCGCCCCAGCTGCCGCCGCACATAGTAGGTTCTGTCTGGGACTGGGCAGGGCCATCGGGGCTGGGGGGGCGGGGCTTGTGGGTAAGGCGGGCGGAGGCGGGGACCCTCCGCCCGATGATAGGGCTG

>MSH3_reference_GCTGCAGCG2_GCCGCAGCG5_CCCGCAGCG0_CCCCCAGCG2_CCCCCAGCT0
GAAATTGTGGCCGCCCCGCCCCCCTCGTCCCCATTTGTGCAGGCGAGGCCCCGCCCCCCCGCCCCGGCGCACGCAGGGTCGCGGCGTGCTCGCGCCCGCAGACGCCTGGGAACTGCGGCCGCGGGCTCGCGCTCCTCGCCAGGCCCTGCCGCCGGGCTGCCATCCTTGCCCTGCCATGTCTCGCCGGAAGCCTGCGTCGGGCGGCCTCGCTGCCTCCAGCTCAGCCCCTGCGAGGCAAGCGGTTTTGAGCCGATTCTTCCAGTCTACGGGAAGCCTGAAATCCACCTCCTCCTCCACAGGTGCAGCCGACCAGGTGGACCCTGGCGCTGCAGCGGCTGCAGCGGCCGCAGCGGCCGCAGCGGCCGCAGCGGCCGCAGCGGCCGCAGCGCCCCCAGCGCCCCCAGCGCCCGCCTTCCCGCCCCAGCTGCCGCCGCACATAGTAGGTTCTGTCTGGGACTGGGCAGGGCCATCGGGGCTGGGGGGGCGGGGCTTGTGGGTAAGGCGGGCGGAGGCGGGGACCCTCCGCCCGATGATAGGGCTG

>MSH3_reference_GCTGCAGCG1_GCCGCAGCG1_CCCGCAGCG1_CCCCCAGCG2_CCCCCAGCT0
GAAATTGTGGCCGCCCCGCCCCCCTCGTCCCCATTTGTGCAGGCGAGGCCCCGCCCCCCCGCCCCGGCGCACGCAGGGTCGCGGCGTGCTCGCGCCCGCAGACGCCTGGGAACTGCGGCCGCGGGCTCGCGCTCCTCGCCAGGCCCTGCCGCCGGGCTGCCATCCTTGCCCTGCCATGTCTCGCCGGAAGCCTGCGTCGGGCGGCCTCGCTGCCTCCAGCTCAGCCCCTGCGAGGCAAGCGGTTTTGAGCCGATTCTTCCAGTCTACGGGAAGCCTGAAATCCACCTCCTCCTCCACAGGTGCAGCCGACCAGGTGGACCCTGGCGCTGCAGCGGCCGCAGCGCCCGCAGCGCCCCCAGCGCCCCCAGCGCCCGCCTTCCCGCCCCAGCTGCCGCCGCACATAGTAGGTTCTGTCTGGGACTGGGCAGGGCCATCGGGGCTGGGGGGGCGGGGCTTGTGGGTAAGGCGGGCGGAGGCGGGGACCCTCCGCCCGATGATAGGGCTG

>MSH3_reference_GCTGCAGCG2_GCCGCAGCG1_CCCGCAGCG1_CCCCCAGCG2_CCCCCAGCT0
GAAATTGTGGCCGCCCCGCCCCCCTCGTCCCCATTTGTGCAGGCGAGGCCCCGCCCCCCCGCCCCGGCGCACGCAGGGTCGCGGCGTGCTCGCGCCCGCAGACGCCTGGGAACTGCGGCCGCGGGCTCGCGCTCCTCGCCAGGCCCTGCCGCCGGGCTGCCATCCTTGCCCTGCCATGTCTCGCCGGAAGCCTGCGTCGGGCGGCCTCGCTGCCTCCAGCTCAGCCCCTGCGAGGCAAGCGGTTTTGAGCCGATTCTTCCAGTCTACGGGAAGCCTGAAATCCACCTCCTCCTCCACAGGTGCAGCCGACCAGGTGGACCCTGGCGCTGCAGCGGCTGCAGCGGCCGCAGCGCCCGCAGCGCCCCCAGCGCCCCCAGCGCCCGCCTTCCCGCCCCAGCTGCCGCCGCACATAGTAGGTTCTGTCTGGGACTGGGCAGGGCCATCGGGGCTGGGGGGGCGGGGCTTGTGGGTAAGGCGGGCGGAGGCGGGGACCCTCCGCCCGATGATAGGGCTG

>MSH3_reference_GCTGCAGCG1_GCCGCAGCG2_CCCGCAGCG1_CCCCCAGCG2_CCCCCAGCT0
GAAATTGTGGCCGCCCCGCCCCCCTCGTCCCCATTTGTGCAGGCGAGGCCCCGCCCCCCCGCCCCGGCGCACGCAGGGTCGCGGCGTGCTCGCGCCCGCAGACGCCTGGGAACTGCGGCCGCGGGCTCGCGCTCCTCGCCAGGCCCTGCCGCCGGGCTGCCATCCTTGCCCTGCCATGTCTCGCCGGAAGCCTGCGTCGGGCGGCCTCGCTGCCTCCAGCTCAGCCCCTGCGAGGCAAGCGGTTTTGAGCCGATTCTTCCAGTCTACGGGAAGCCTGAAATCCACCTCCTCCTCCACAGGTGCAGCCGACCAGGTGGACCCTGGCGCTGCAGCGGCCGCAGCGGCCGCAGCGCCCGCAGCGCCCCCAGCGCCCCCAGCGCCCGCCTTCCCGCCCCAGCTGCCGCCGCACATAGTAGGTTCTGTCTGGGACTGGGCAGGGCCATCGGGGCTGGGGGGGCGGGGCTTGTGGGTAAGGCGGGCGGAGGCGGGGACCCTCCGCCCGATGATAGGGCTG

>MSH3_reference_GCTGCAGCG2_GCCGCAGCG2_CCCGCAGCG1_CCCCCAGCG2_CCCCCAGCT0
GAAATTGTGGCCGCCCCGCCCCCCTCGTCCCCATTTGTGCAGGCGAGGCCCCGCCCCCCCGCCCCGGCGCACGCAGGGTCGCGGCGTGCTCGCGCCCGCAGACGCCTGGGAACTGCGGCCGCGGGCTCGCGCTCCTCGCCAGGCCCTGCCGCCGGGCTGCCATCCTTGCCCTGCCATGTCTCGCCGGAAGCCTGCGTCGGGCGGCCTCGCTGCCTCCAGCTCAGCCCCTGCGAGGCAAGCGGTTTTGAGCCGATTCTTCCAGTCTACGGGAAGCCTGAAATCCACCTCCTCCTCCACAGGTGCAGCCGACCAGGTGGACCCTGGCGCTGCAGCGGCTGCAGCGGCCGCAGCGGCCGCAGCGCCCGCAGCGCCCCCAGCGCCCCCAGCGCCCGCCTTCCCGCCCCAGCTGCCGCCGCACATAGTAGGTTCTGTCTGGGACTGGGCAGGGCCATCGGGGCTGGGGGGGCGGGGCTTGTGGGTAAGGCGGGCGGAGGCGGGGACCCTCCGCCCGATGATAGGGCTG

>MSH3_reference_GCTGCAGCG1_GCCGCAGCG3_CCCGCAGCG1_CCCCCAGCG2_CCCCCAGCT0
GAAATTGTGGCCGCCCCGCCCCCCTCGTCCCCATTTGTGCAGGCGAGGCCCCGCCCCCCCGCCCCGGCGCACGCAGGGTCGCGGCGTGCTCGCGCCCGCAGACGCCTGGGAACTGCGGCCGCGGGCTCGCGCTCCTCGCCAGGCCCTGCCGCCGGGCTGCCATCCTTGCCCTGCCATGTCTCGCCGGAAGCCTGCGTCGGGCGGCCTCGCTGCCTCCAGCTCAGCCCCTGCGAGGCAAGCGGTTTTGAGCCGATTCTTCCAGTCTACGGGAAGCCTGAAATCCACCTCCTCCTCCACAGGTGCAGCCGACCAGGTGGACCCTGGCGCTGCAGCGGCCGCAGCGGCCGCAGCGGCCGCAGCGCCCGCAGCGCCCCCAGCGCCCCCAGCGCCCGCCTTCCCGCCCCAGCTGCCGCCGCACATAGTAGGTTCTGTCTGGGACTGGGCAGGGCCATCGGGGCTGGGGGGGCGGGGCTTGTGGGTAAGGCGGGCGGAGGCGGGGACCCTCCGCCCGATGATAGGGCTG

>MSH3_reference_GCTGCAGCG2_GCCGCAGCG3_CCCGCAGCG1_CCCCCAGCG2_CCCCCAGCT0
GAAATTGTGGCCGCCCCGCCCCCCTCGTCCCCATTTGTGCAGGCGAGGCCCCGCCCCCCCGCCCCGGCGCACGCAGGGTCGCGGCGTGCTCGCGCCCGCAGACGCCTGGGAACTGCGGCCGCGGGCTCGCGCTCCTCGCCAGGCCCTGCCGCCGGGCTGCCATCCTTGCCCTGCCATGTCTCGCCGGAAGCCTGCGTCGGGCGGCCTCGCTGCCTCCAGCTCAGCCCCTGCGAGGCAAGCGGTTTTGAGCCGATTCTTCCAGTCTACGGGAAGCCTGAAATCCACCTCCTCCTCCACAGGTGCAGCCGACCAGGTGGACCCTGGCGCTGCAGCGGCTGCAGCGGCCGCAGCGGCCGCAGCGGCCGCAGCGCCCGCAGCGCCCCCAGCGCCCCCAGCGCCCGCCTTCCCGCCCCAGCTGCCGCCGCACATAGTAGGTTCTGTCTGGGACTGGGCAGGGCCATCGGGGCTGGGGGGGCGGGGCTTGTGGGTAAGGCGGGCGGAGGCGGGGACCCTCCGCCCGATGATAGGGCTG

>MSH3_reference_GCTGCAGCG1_GCCGCAGCG4_CCCGCAGCG1_CCCCCAGCG2_CCCCCAGCT0
GAAATTGTGGCCGCCCCGCCCCCCTCGTCCCCATTTGTGCAGGCGAGGCCCCGCCCCCCCGCCCCGGCGCACGCAGGGTCGCGGCGTGCTCGCGCCCGCAGACGCCTGGGAACTGCGGCCGCGGGCTCGCGCTCCTCGCCAGGCCCTGCCGCCGGGCTGCCATCCTTGCCCTGCCATGTCTCGCCGGAAGCCTGCGTCGGGCGGCCTCGCTGCCTCCAGCTCAGCCCCTGCGAGGCAAGCGGTTTTGAGCCGATTCTTCCAGTCTACGGGAAGCCTGAAATCCACCTCCTCCTCCACAGGTGCAGCCGACCAGGTGGACCCTGGCGCTGCAGCGGCCGCAGCGGCCGCAGCGGCCGCAGCGGCCGCAGCGCCCGCAGCGCCCCCAGCGCCCCCAGCGCCCGCCTTCCCGCCCCAGCTGCCGCCGCACATAGTAGGTTCTGTCTGGGACTGGGCAGGGCCATCGGGGCTGGGGGGGCGGGGCTTGTGGGTAAGGCGGGCGGAGGCGGGGACCCTCCGCCCGATGATAGGGCTG

>MSH3_reference_GCTGCAGCG2_GCCGCAGCG4_CCCGCAGCG1_CCCCCAGCG2_CCCCCAGCT0
GAAATTGTGGCCGCCCCGCCCCCCTCGTCCCCATTTGTGCAGGCGAGGCCCCGCCCCCCCGCCCCGGCGCACGCAGGGTCGCGGCGTGCTCGCGCCCGCAGACGCCTGGGAACTGCGGCCGCGGGCTCGCGCTCCTCGCCAGGCCCTGCCGCCGGGCTGCCATCCTTGCCCTGCCATGTCTCGCCGGAAGCCTGCGTCGGGCGGCCTCGCTGCCTCCAGCTCAGCCCCTGCGAGGCAAGCGGTTTTGAGCCGATTCTTCCAGTCTACGGGAAGCCTGAAATCCACCTCCTCCTCCACAGGTGCAGCCGACCAGGTGGACCCTGGCGCTGCAGCGGCTGCAGCGGCCGCAGCGGCCGCAGCGGCCGCAGCGGCCGCAGCGCCCGCAGCGCCCCCAGCGCCCCCAGCGCCCGCCTTCCCGCCCCAGCTGCCGCCGCACATAGTAGGTTCTGTCTGGGACTGGGCAGGGCCATCGGGGCTGGGGGGGCGGGGCTTGTGGGTAAGGCGGGCGGAGGCGGGGACCCTCCGCCCGATGATAGGGCTG

>MSH3_reference_GCTGCAGCG1_GCCGCAGCG5_CCCGCAGCG1_CCCCCAGCG2_CCCCCAGCT0
GAAATTGTGGCCGCCCCGCCCCCCTCGTCCCCATTTGTGCAGGCGAGGCCCCGCCCCCCCGCCCCGGCGCACGCAGGGTCGCGGCGTGCTCGCGCCCGCAGACGCCTGGGAACTGCGGCCGCGGGCTCGCGCTCCTCGCCAGGCCCTGCCGCCGGGCTGCCATCCTTGCCCTGCCATGTCTCGCCGGAAGCCTGCGTCGGGCGGCCTCGCTGCCTCCAGCTCAGCCCCTGCGAGGCAAGCGGTTTTGAGCCGATTCTTCCAGTCTACGGGAAGCCTGAAATCCACCTCCTCCTCCACAGGTGCAGCCGACCAGGTGGACCCTGGCGCTGCAGCGGCCGCAGCGGCCGCAGCGGCCGCAGCGGCCGCAGCGGCCGCAGCGCCCGCAGCGCCCCCAGCGCCCCCAGCGCCCGCCTTCCCGCCCCAGCTGCCGCCGCACATAGTAGGTTCTGTCTGGGACTGGGCAGGGCCATCGGGGCTGGGGGGGCGGGGCTTGTGGGTAAGGCGGGCGGAGGCGGGGACCCTCCGCCCGATGATAGGGCTG

>MSH3_reference_GCTGCAGCG2_GCCGCAGCG5_CCCGCAGCG1_CCCCCAGCG2_CCCCCAGCT0
GAAATTGTGGCCGCCCCGCCCCCCTCGTCCCCATTTGTGCAGGCGAGGCCCCGCCCCCCCGCCCCGGCGCACGCAGGGTCGCGGCGTGCTCGCGCCCGCAGACGCCTGGGAACTGCGGCCGCGGGCTCGCGCTCCTCGCCAGGCCCTGCCGCCGGGCTGCCATCCTTGCCCTGCCATGTCTCGCCGGAAGCCTGCGTCGGGCGGCCTCGCTGCCTCCAGCTCAGCCCCTGCGAGGCAAGCGGTTTTGAGCCGATTCTTCCAGTCTACGGGAAGCCTGAAATCCACCTCCTCCTCCACAGGTGCAGCCGACCAGGTGGACCCTGGCGCTGCAGCGGCTGCAGCGGCCGCAGCGGCCGCAGCGGCCGCAGCGGCCGCAGCGGCCGCAGCGCCCGCAGCGCCCCCAGCGCCCCCAGCGCCCGCCTTCCCGCCCCAGCTGCCGCCGCACATAGTAGGTTCTGTCTGGGACTGGGCAGGGCCATCGGGGCTGGGGGGGCGGGGCTTGTGGGTAAGGCGGGCGGAGGCGGGGACCCTCCGCCCGATGATAGGGCTG

>MSH3_reference_GCTGCAGCG1_GCCGCAGCG1_CCCGCAGCG0_CCCCCAGCG1_CCCCCAGCT1
GAAATTGTGGCCGCCCCGCCCCCCTCGTCCCCATTTGTGCAGGCGAGGCCCCGCCCCCCCGCCCCGGCGCACGCAGGGTCGCGGCGTGCTCGCGCCCGCAGACGCCTGGGAACTGCGGCCGCGGGCTCGCGCTCCTCGCCAGGCCCTGCCGCCGGGCTGCCATCCTTGCCCTGCCATGTCTCGCCGGAAGCCTGCGTCGGGCGGCCTCGCTGCCTCCAGCTCAGCCCCTGCGAGGCAAGCGGTTTTGAGCCGATTCTTCCAGTCTACGGGAAGCCTGAAATCCACCTCCTCCTCCACAGGTGCAGCCGACCAGGTGGACCCTGGCGCTGCAGCGGCCGCAGCGCCCCCAGCGCCCCCAGCTCCCGCCTTCCCGCCCCAGCTGCCGCCGCACATAGTAGGTTCTGTCTGGGACTGGGCAGGGCCATCGGGGCTGGGGGGGCGGGGCTTGTGGGTAAGGCGGGCGGAGGCGGGGACCCTCCGCCCGATGATAGGGCTG

>MSH3_reference_5a_GCTGCAGCG2_GCCGCAGCG1_CCCGCAGCG0_CCCCCAGCG1_CCCCCAGCT1
GAAATTGTGGCCGCCCCGCCCCCCTCGTCCCCATTTGTGCAGGCGAGGCCCCGCCCCCCCGCCCCGGCGCACGCAGGGTCGCGGCGTGCTCGCGCCCGCAGACGCCTGGGAACTGCGGCCGCGGGCTCGCGCTCCTCGCCAGGCCCTGCCGCCGGGCTGCCATCCTTGCCCTGCCATGTCTCGCCGGAAGCCTGCGTCGGGCGGCCTCGCTGCCTCCAGCTCAGCCCCTGCGAGGCAAGCGGTTTTGAGCCGATTCTTCCAGTCTACGGGAAGCCTGAAATCCACCTCCTCCTCCACAGGTGCAGCCGACCAGGTGGACCCTGGCGCTGCAGCGGCTGCAGCGGCCGCAGCGCCCCCAGCGCCCCCAGCTCCCGCCTTCCCGCCCCAGCTGCCGCCGCACATAGTAGGTTCTGTCTGGGACTGGGCAGGGCCATCGGGGCTGGGGGGGCGGGGCTTGTGGGTAAGGCGGGCGGAGGCGGGGACCCTCCGCCCGATGATAGGGCTG

>MSH3_5b_GCTGCAGCG2_GCCGCAGCG2_CCCGCAGCG0_CCCCCAGCG0_CCCCCAGCT1
GAAATTGTGGCCGCCCCGCCCCCCTCGTCCCCATTTGTGCAGGCGAGGCCCCGCCCCCCCGCCCCGGCGCACGCAGGGTCGCGGCGTGCTCGCGCCCGCAGACGCCTGGGAACTGCGGCCGCGGGCTCGCGCTCCTCGCCAGGCCCTGCCGCCGGGCTGCCATCCTTGCCCTGCCATGTCTCGCCGGAAGCCTGCGTCGGGCGGCCTCGCTGCCTCCAGCTCAGCCCCTGCGAGGCAAGCGGTTTTGAGCCGATTCTTCCAGTCTACGGGAAGCCTGAAATCCACCTCCTCCTCCACAGGTGCAGCCGACCAGGTGGACCCTGGCGCTGCAGCGGCTGCAGCGGCCGCAGCGGCCGCAGCGCCCCCAGCTCCCGCCTTCCCGCCCCAGCTGCCGCCGCACATAGTAGGTTCTGTCTGGGACTGGGCAGGGCCATCGGGGCTGGGGGGGCGGGGCTTGTGGGTAAGGCGGGCGGAGGCGGGGACCCTCCGCCCGATGATAGGGCTG

>MSH3_reference_GCTGCAGCG1_GCCGCAGCG2_CCCGCAGCG0_CCCCCAGCG1_CCCCCAGCT1
GAAATTGTGGCCGCCCCGCCCCCCTCGTCCCCATTTGTGCAGGCGAGGCCCCGCCCCCCCGCCCCGGCGCACGCAGGGTCGCGGCGTGCTCGCGCCCGCAGACGCCTGGGAACTGCGGCCGCGGGCTCGCGCTCCTCGCCAGGCCCTGCCGCCGGGCTGCCATCCTTGCCCTGCCATGTCTCGCCGGAAGCCTGCGTCGGGCGGCCTCGCTGCCTCCAGCTCAGCCCCTGCGAGGCAAGCGGTTTTGAGCCGATTCTTCCAGTCTACGGGAAGCCTGAAATCCACCTCCTCCTCCACAGGTGCAGCCGACCAGGTGGACCCTGGCGCTGCAGCGGCCGCAGCGGCCGCAGCGCCCCCAGCGCCCCCAGCTCCCGCCTTCCCGCCCCAGCTGCCGCCGCACATAGTAGGTTCTGTCTGGGACTGGGCAGGGCCATCGGGGCTGGGGGGGCGGGGCTTGTGGGTAAGGCGGGCGGAGGCGGGGACCCTCCGCCCGATGATAGGGCTG

>MSH3_reference_6a_GCTGCAGCG2_GCCGCAGCG2_CCCGCAGCG0_CCCCCAGCG1_CCCCCAGCT1
GAAATTGTGGCCGCCCCGCCCCCCTCGTCCCCATTTGTGCAGGCGAGGCCCCGCCCCCCCGCCCCGGCGCACGCAGGGTCGCGGCGTGCTCGCGCCCGCAGACGCCTGGGAACTGCGGCCGCGGGCTCGCGCTCCTCGCCAGGCCCTGCCGCCGGGCTGCCATCCTTGCCCTGCCATGTCTCGCCGGAAGCCTGCGTCGGGCGGCCTCGCTGCCTCCAGCTCAGCCCCTGCGAGGCAAGCGGTTTTGAGCCGATTCTTCCAGTCTACGGGAAGCCTGAAATCCACCTCCTCCTCCACAGGTGCAGCCGACCAGGTGGACCCTGGCGCTGCAGCGGCTGCAGCGGCCGCAGCGGCCGCAGCGCCCCCAGCGCCCCCAGCTCCCGCCTTCCCGCCCCAGCTGCCGCCGCACATAGTAGGTTCTGTCTGGGACTGGGCAGGGCCATCGGGGCTGGGGGGGCGGGGCTTGTGGGTAAGGCGGGCGGAGGCGGGGACCCTCCGCCCGATGATAGGGCTG

>MSH3_reference_6c_GCTGCAGCG1_GCCGCAGCG3_CCCGCAGCG0_CCCCCAGCG1_CCCCCAGCT1
GAAATTGTGGCCGCCCCGCCCCCCTCGTCCCCATTTGTGCAGGCGAGGCCCCGCCCCCCCGCCCCGGCGCACGCAGGGTCGCGGCGTGCTCGCGCCCGCAGACGCCTGGGAACTGCGGCCGCGGGCTCGCGCTCCTCGCCAGGCCCTGCCGCCGGGCTGCCATCCTTGCCCTGCCATGTCTCGCCGGAAGCCTGCGTCGGGCGGCCTCGCTGCCTCCAGCTCAGCCCCTGCGAGGCAAGCGGTTTTGAGCCGATTCTTCCAGTCTACGGGAAGCCTGAAATCCACCTCCTCCTCCACAGGTGCAGCCGACCAGGTGGACCCTGGCGCTGCAGCGGCCGCAGCGGCCGCAGCGGCCGCAGCGCCCCCAGCGCCCCCAGCTCCCGCCTTCCCGCCCCAGCTGCCGCCGCACATAGTAGGTTCTGTCTGGGACTGGGCAGGGCCATCGGGGCTGGGGGGGCGGGGCTTGTGGGTAAGGCGGGCGGAGGCGGGGACCCTCCGCCCGATGATAGGGCTG

>MSH3_reference_7e_GCTGCAGCG2_GCCGCAGCG3_CCCGCAGCG0_CCCCCAGCG1_CCCCCAGCT1
GAAATTGTGGCCGCCCCGCCCCCCTCGTCCCCATTTGTGCAGGCGAGGCCCCGCCCCCCCGCCCCGGCGCACGCAGGGTCGCGGCGTGCTCGCGCCCGCAGACGCCTGGGAACTGCGGCCGCGGGCTCGCGCTCCTCGCCAGGCCCTGCCGCCGGGCTGCCATCCTTGCCCTGCCATGTCTCGCCGGAAGCCTGCGTCGGGCGGCCTCGCTGCCTCCAGCTCAGCCCCTGCGAGGCAAGCGGTTTTGAGCCGATTCTTCCAGTCTACGGGAAGCCTGAAATCCACCTCCTCCTCCACAGGTGCAGCCGACCAGGTGGACCCTGGCGCTGCAGCGGCTGCAGCGGCCGCAGCGGCCGCAGCGGCCGCAGCGCCCCCAGCGCCCCCAGCTCCCGCCTTCCCGCCCCAGCTGCCGCCGCACATAGTAGGTTCTGTCTGGGACTGGGCAGGGCCATCGGGGCTGGGGGGGCGGGGCTTGTGGGTAAGGCGGGCGGAGGCGGGGACCCTCCGCCCGATGATAGGGCTG

>MSH3_reference_GCTGCAGCG1_GCCGCAGCG4_CCCGCAGCG0_CCCCCAGCG1_CCCCCAGCT1
GAAATTGTGGCCGCCCCGCCCCCCTCGTCCCCATTTGTGCAGGCGAGGCCCCGCCCCCCCGCCCCGGCGCACGCAGGGTCGCGGCGTGCTCGCGCCCGCAGACGCCTGGGAACTGCGGCCGCGGGCTCGCGCTCCTCGCCAGGCCCTGCCGCCGGGCTGCCATCCTTGCCCTGCCATGTCTCGCCGGAAGCCTGCGTCGGGCGGCCTCGCTGCCTCCAGCTCAGCCCCTGCGAGGCAAGCGGTTTTGAGCCGATTCTTCCAGTCTACGGGAAGCCTGAAATCCACCTCCTCCTCCACAGGTGCAGCCGACCAGGTGGACCCTGGCGCTGCAGCGGCCGCAGCGGCCGCAGCGGCCGCAGCGGCCGCAGCGCCCCCAGCGCCCCCAGCTCCCGCCTTCCCGCCCCAGCTGCCGCCGCACATAGTAGGTTCTGTCTGGGACTGGGCAGGGCCATCGGGGCTGGGGGGGCGGGGCTTGTGGGTAAGGCGGGCGGAGGCGGGGACCCTCCGCCCGATGATAGGGCTG

>MSH3_reference_GCTGCAGCG2_GCCGCAGCG4_CCCGCAGCG0_CCCCCAGCG1_CCCCCAGCT1
GAAATTGTGGCCGCCCCGCCCCCCTCGTCCCCATTTGTGCAGGCGAGGCCCCGCCCCCCCGCCCCGGCGCACGCAGGGTCGCGGCGTGCTCGCGCCCGCAGACGCCTGGGAACTGCGGCCGCGGGCTCGCGCTCCTCGCCAGGCCCTGCCGCCGGGCTGCCATCCTTGCCCTGCCATGTCTCGCCGGAAGCCTGCGTCGGGCGGCCTCGCTGCCTCCAGCTCAGCCCCTGCGAGGCAAGCGGTTTTGAGCCGATTCTTCCAGTCTACGGGAAGCCTGAAATCCACCTCCTCCTCCACAGGTGCAGCCGACCAGGTGGACCCTGGCGCTGCAGCGGCTGCAGCGGCCGCAGCGGCCGCAGCGGCCGCAGCGGCCGCAGCGCCCCCAGCGCCCCCAGCTCCCGCCTTCCCGCCCCAGCTGCCGCCGCACATAGTAGGTTCTGTCTGGGACTGGGCAGGGCCATCGGGGCTGGGGGGGCGGGGCTTGTGGGTAAGGCGGGCGGAGGCGGGGACCCTCCGCCCGATGATAGGGCTG

>MSH3_reference_GCTGCAGCG1_GCCGCAGCG5_CCCGCAGCG0_CCCCCAGCG1_CCCCCAGCT1
GAAATTGTGGCCGCCCCGCCCCCCTCGTCCCCATTTGTGCAGGCGAGGCCCCGCCCCCCCGCCCCGGCGCACGCAGGGTCGCGGCGTGCTCGCGCCCGCAGACGCCTGGGAACTGCGGCCGCGGGCTCGCGCTCCTCGCCAGGCCCTGCCGCCGGGCTGCCATCCTTGCCCTGCCATGTCTCGCCGGAAGCCTGCGTCGGGCGGCCTCGCTGCCTCCAGCTCAGCCCCTGCGAGGCAAGCGGTTTTGAGCCGATTCTTCCAGTCTACGGGAAGCCTGAAATCCACCTCCTCCTCCACAGGTGCAGCCGACCAGGTGGACCCTGGCGCTGCAGCGGCCGCAGCGGCCGCAGCGGCCGCAGCGGCCGCAGCGGCCGCAGCGCCCCCAGCGCCCCCAGCTCCCGCCTTCCCGCCCCAGCTGCCGCCGCACATAGTAGGTTCTGTCTGGGACTGGGCAGGGCCATCGGGGCTGGGGGGGCGGGGCTTGTGGGTAAGGCGGGCGGAGGCGGGGACCCTCCGCCCGATGATAGGGCTG

>MSH3_reference_GCTGCAGCG2_GCCGCAGCG5_CCCGCAGCG0_CCCCCAGCG1_CCCCCAGCT1
GAAATTGTGGCCGCCCCGCCCCCCTCGTCCCCATTTGTGCAGGCGAGGCCCCGCCCCCCCGCCCCGGCGCACGCAGGGTCGCGGCGTGCTCGCGCCCGCAGACGCCTGGGAACTGCGGCCGCGGGCTCGCGCTCCTCGCCAGGCCCTGCCGCCGGGCTGCCATCCTTGCCCTGCCATGTCTCGCCGGAAGCCTGCGTCGGGCGGCCTCGCTGCCTCCAGCTCAGCCCCTGCGAGGCAAGCGGTTTTGAGCCGATTCTTCCAGTCTACGGGAAGCCTGAAATCCACCTCCTCCTCCACAGGTGCAGCCGACCAGGTGGACCCTGGCGCTGCAGCGGCTGCAGCGGCCGCAGCGGCCGCAGCGGCCGCAGCGGCCGCAGCGGCCGCAGCGCCCCCAGCGCCCCCAGCTCCCGCCTTCCCGCCCCAGCTGCCGCCGCACATAGTAGGTTCTGTCTGGGACTGGGCAGGGCCATCGGGGCTGGGGGGGCGGGGCTTGTGGGTAAGGCGGGCGGAGGCGGGGACCCTCCGCCCGATGATAGGGCTG

>MSH3_reference_GCTGCAGCG1_GCCGCAGCG1_CCCGCAGCG1_CCCCCAGCG1_CCCCCAGCT1
GAAATTGTGGCCGCCCCGCCCCCCTCGTCCCCATTTGTGCAGGCGAGGCCCCGCCCCCCCGCCCCGGCGCACGCAGGGTCGCGGCGTGCTCGCGCCCGCAGACGCCTGGGAACTGCGGCCGCGGGCTCGCGCTCCTCGCCAGGCCCTGCCGCCGGGCTGCCATCCTTGCCCTGCCATGTCTCGCCGGAAGCCTGCGTCGGGCGGCCTCGCTGCCTCCAGCTCAGCCCCTGCGAGGCAAGCGGTTTTGAGCCGATTCTTCCAGTCTACGGGAAGCCTGAAATCCACCTCCTCCTCCACAGGTGCAGCCGACCAGGTGGACCCTGGCGCTGCAGCGGCCGCAGCGCCCGCAGCGCCCCCAGCGCCCCCAGCTCCCGCCTTCCCGCCCCAGCTGCCGCCGCACATAGTAGGTTCTGTCTGGGACTGGGCAGGGCCATCGGGGCTGGGGGGGCGGGGCTTGTGGGTAAGGCGGGCGGAGGCGGGGACCCTCCGCCCGATGATAGGGCTG

>MSH3_reference_6b_GCTGCAGCG2_GCCGCAGCG1_CCCGCAGCG1_CCCCCAGCG1_CCCCCAGCT1
GAAATTGTGGCCGCCCCGCCCCCCTCGTCCCCATTTGTGCAGGCGAGGCCCCGCCCCCCCGCCCCGGCGCACGCAGGGTCGCGGCGTGCTCGCGCCCGCAGACGCCTGGGAACTGCGGCCGCGGGCTCGCGCTCCTCGCCAGGCCCTGCCGCCGGGCTGCCATCCTTGCCCTGCCATGTCTCGCCGGAAGCCTGCGTCGGGCGGCCTCGCTGCCTCCAGCTCAGCCCCTGCGAGGCAAGCGGTTTTGAGCCGATTCTTCCAGTCTACGGGAAGCCTGAAATCCACCTCCTCCTCCACAGGTGCAGCCGACCAGGTGGACCCTGGCGCTGCAGCGGCTGCAGCGGCCGCAGCGCCCGCAGCGCCCCCAGCGCCCCCAGCTCCCGCCTTCCCGCCCCAGCTGCCGCCGCACATAGTAGGTTCTGTCTGGGACTGGGCAGGGCCATCGGGGCTGGGGGGGCGGGGCTTGTGGGTAAGGCGGGCGGAGGCGGGGACCCTCCGCCCGATGATAGGGCTG

>MSH3_reference_GCTGCAGCG1_GCCGCAGCG2_CCCGCAGCG1_CCCCCAGCG1_CCCCCAGCT1
GAAATTGTGGCCGCCCCGCCCCCCTCGTCCCCATTTGTGCAGGCGAGGCCCCGCCCCCCCGCCCCGGCGCACGCAGGGTCGCGGCGTGCTCGCGCCCGCAGACGCCTGGGAACTGCGGCCGCGGGCTCGCGCTCCTCGCCAGGCCCTGCCGCCGGGCTGCCATCCTTGCCCTGCCATGTCTCGCCGGAAGCCTGCGTCGGGCGGCCTCGCTGCCTCCAGCTCAGCCCCTGCGAGGCAAGCGGTTTTGAGCCGATTCTTCCAGTCTACGGGAAGCCTGAAATCCACCTCCTCCTCCACAGGTGCAGCCGACCAGGTGGACCCTGGCGCTGCAGCGGCCGCAGCGGCCGCAGCGCCCGCAGCGCCCCCAGCGCCCCCAGCTCCCGCCTTCCCGCCCCAGCTGCCGCCGCACATAGTAGGTTCTGTCTGGGACTGGGCAGGGCCATCGGGGCTGGGGGGGCGGGGCTTGTGGGTAAGGCGGGCGGAGGCGGGGACCCTCCGCCCGATGATAGGGCTG

>MSH3_reference_7a_GCTGCAGCG2_GCCGCAGCG2_CCCGCAGCG1_CCCCCAGCG1_CCCCCAGCT1
GAAATTGTGGCCGCCCCGCCCCCCTCGTCCCCATTTGTGCAGGCGAGGCCCCGCCCCCCCGCCCCGGCGCACGCAGGGTCGCGGCGTGCTCGCGCCCGCAGACGCCTGGGAACTGCGGCCGCGGGCTCGCGCTCCTCGCCAGGCCCTGCCGCCGGGCTGCCATCCTTGCCCTGCCATGTCTCGCCGGAAGCCTGCGTCGGGCGGCCTCGCTGCCTCCAGCTCAGCCCCTGCGAGGCAAGCGGTTTTGAGCCGATTCTTCCAGTCTACGGGAAGCCTGAAATCCACCTCCTCCTCCACAGGTGCAGCCGACCAGGTGGACCCTGGCGCTGCAGCGGCTGCAGCGGCCGCAGCGGCCGCAGCGCCCGCAGCGCCCCCAGCGCCCCCAGCTCCCGCCTTCCCGCCCCAGCTGCCGCCGCACATAGTAGGTTCTGTCTGGGACTGGGCAGGGCCATCGGGGCTGGGGGGGCGGGGCTTGTGGGTAAGGCGGGCGGAGGCGGGGACCCTCCGCCCGATGATAGGGCTG

>MSH3_reference_7d_GCTGCAGCG1_GCCGCAGCG3_CCCGCAGCG1_CCCCCAGCG1_CCCCCAGCT1
GAAATTGTGGCCGCCCCGCCCCCCTCGTCCCCATTTGTGCAGGCGAGGCCCCGCCCCCCCGCCCCGGCGCACGCAGGGTCGCGGCGTGCTCGCGCCCGCAGACGCCTGGGAACTGCGGCCGCGGGCTCGCGCTCCTCGCCAGGCCCTGCCGCCGGGCTGCCATCCTTGCCCTGCCATGTCTCGCCGGAAGCCTGCGTCGGGCGGCCTCGCTGCCTCCAGCTCAGCCCCTGCGAGGCAAGCGGTTTTGAGCCGATTCTTCCAGTCTACGGGAAGCCTGAAATCCACCTCCTCCTCCACAGGTGCAGCCGACCAGGTGGACCCTGGCGCTGCAGCGGCCGCAGCGGCCGCAGCGGCCGCAGCGCCCGCAGCGCCCCCAGCGCCCCCAGCTCCCGCCTTCCCGCCCCAGCTGCCGCCGCACATAGTAGGTTCTGTCTGGGACTGGGCAGGGCCATCGGGGCTGGGGGGGCGGGGCTTGTGGGTAAGGCGGGCGGAGGCGGGGACCCTCCGCCCGATGATAGGGCTG

>MSH3_reference_8a_GCTGCAGCG2_GCCGCAGCG3_CCCGCAGCG1_CCCCCAGCG1_CCCCCAGCT1
GAAATTGTGGCCGCCCCGCCCCCCTCGTCCCCATTTGTGCAGGCGAGGCCCCGCCCCCCCGCCCCGGCGCACGCAGGGTCGCGGCGTGCTCGCGCCCGCAGACGCCTGGGAACTGCGGCCGCGGGCTCGCGCTCCTCGCCAGGCCCTGCCGCCGGGCTGCCATCCTTGCCCTGCCATGTCTCGCCGGAAGCCTGCGTCGGGCGGCCTCGCTGCCTCCAGCTCAGCCCCTGCGAGGCAAGCGGTTTTGAGCCGATTCTTCCAGTCTACGGGAAGCCTGAAATCCACCTCCTCCTCCACAGGTGCAGCCGACCAGGTGGACCCTGGCGCTGCAGCGGCTGCAGCGGCCGCAGCGGCCGCAGCGGCCGCAGCGCCCGCAGCGCCCCCAGCGCCCCCAGCTCCCGCCTTCCCGCCCCAGCTGCCGCCGCACATAGTAGGTTCTGTCTGGGACTGGGCAGGGCCATCGGGGCTGGGGGGGCGGGGCTTGTGGGTAAGGCGGGCGGAGGCGGGGACCCTCCGCCCGATGATAGGGCTG

>MSH3_reference_8b_GCTGCAGCG1_GCCGCAGCG4_CCCGCAGCG1_CCCCCAGCG1_CCCCCAGCT1
GAAATTGTGGCCGCCCCGCCCCCCTCGTCCCCATTTGTGCAGGCGAGGCCCCGCCCCCCCGCCCCGGCGCACGCAGGGTCGCGGCGTGCTCGCGCCCGCAGACGCCTGGGAACTGCGGCCGCGGGCTCGCGCTCCTCGCCAGGCCCTGCCGCCGGGCTGCCATCCTTGCCCTGCCATGTCTCGCCGGAAGCCTGCGTCGGGCGGCCTCGCTGCCTCCAGCTCAGCCCCTGCGAGGCAAGCGGTTTTGAGCCGATTCTTCCAGTCTACGGGAAGCCTGAAATCCACCTCCTCCTCCACAGGTGCAGCCGACCAGGTGGACCCTGGCGCTGCAGCGGCCGCAGCGGCCGCAGCGGCCGCAGCGGCCGCAGCGCCCGCAGCGCCCCCAGCGCCCCCAGCTCCCGCCTTCCCGCCCCAGCTGCCGCCGCACATAGTAGGTTCTGTCTGGGACTGGGCAGGGCCATCGGGGCTGGGGGGGCGGGGCTTGTGGGTAAGGCGGGCGGAGGCGGGGACCCTCCGCCCGATGATAGGGCTG

>MSH3_reference_GCTGCAGCG2_GCCGCAGCG4_CCCGCAGCG1_CCCCCAGCG1_CCCCCAGCT1
GAAATTGTGGCCGCCCCGCCCCCCTCGTCCCCATTTGTGCAGGCGAGGCCCCGCCCCCCCGCCCCGGCGCACGCAGGGTCGCGGCGTGCTCGCGCCCGCAGACGCCTGGGAACTGCGGCCGCGGGCTCGCGCTCCTCGCCAGGCCCTGCCGCCGGGCTGCCATCCTTGCCCTGCCATGTCTCGCCGGAAGCCTGCGTCGGGCGGCCTCGCTGCCTCCAGCTCAGCCCCTGCGAGGCAAGCGGTTTTGAGCCGATTCTTCCAGTCTACGGGAAGCCTGAAATCCACCTCCTCCTCCACAGGTGCAGCCGACCAGGTGGACCCTGGCGCTGCAGCGGCTGCAGCGGCCGCAGCGGCCGCAGCGGCCGCAGCGGCCGCAGCGCCCGCAGCGCCCCCAGCGCCCCCAGCTCCCGCCTTCCCGCCCCAGCTGCCGCCGCACATAGTAGGTTCTGTCTGGGACTGGGCAGGGCCATCGGGGCTGGGGGGGCGGGGCTTGTGGGTAAGGCGGGCGGAGGCGGGGACCCTCCGCCCGATGATAGGGCTG

>MSH3_reference_GCTGCAGCG1_GCCGCAGCG5_CCCGCAGCG1_CCCCCAGCG1_CCCCCAGCT1
GAAATTGTGGCCGCCCCGCCCCCCTCGTCCCCATTTGTGCAGGCGAGGCCCCGCCCCCCCGCCCCGGCGCACGCAGGGTCGCGGCGTGCTCGCGCCCGCAGACGCCTGGGAACTGCGGCCGCGGGCTCGCGCTCCTCGCCAGGCCCTGCCGCCGGGCTGCCATCCTTGCCCTGCCATGTCTCGCCGGAAGCCTGCGTCGGGCGGCCTCGCTGCCTCCAGCTCAGCCCCTGCGAGGCAAGCGGTTTTGAGCCGATTCTTCCAGTCTACGGGAAGCCTGAAATCCACCTCCTCCTCCACAGGTGCAGCCGACCAGGTGGACCCTGGCGCTGCAGCGGCCGCAGCGGCCGCAGCGGCCGCAGCGGCCGCAGCGGCCGCAGCGCCCGCAGCGCCCCCAGCGCCCCCAGCTCCCGCCTTCCCGCCCCAGCTGCCGCCGCACATAGTAGGTTCTGTCTGGGACTGGGCAGGGCCATCGGGGCTGGGGGGGCGGGGCTTGTGGGTAAGGCGGGCGGAGGCGGGGACCCTCCGCCCGATGATAGGGCTG

>MSH3_reference_GCTGCAGCG2_GCCGCAGCG5_CCCGCAGCG1_CCCCCAGCG1_CCCCCAGCT1
GAAATTGTGGCCGCCCCGCCCCCCTCGTCCCCATTTGTGCAGGCGAGGCCCCGCCCCCCCGCCCCGGCGCACGCAGGGTCGCGGCGTGCTCGCGCCCGCAGACGCCTGGGAACTGCGGCCGCGGGCTCGCGCTCCTCGCCAGGCCCTGCCGCCGGGCTGCCATCCTTGCCCTGCCATGTCTCGCCGGAAGCCTGCGTCGGGCGGCCTCGCTGCCTCCAGCTCAGCCCCTGCGAGGCAAGCGGTTTTGAGCCGATTCTTCCAGTCTACGGGAAGCCTGAAATCCACCTCCTCCTCCACAGGTGCAGCCGACCAGGTGGACCCTGGCGCTGCAGCGGCTGCAGCGGCCGCAGCGGCCGCAGCGGCCGCAGCGGCCGCAGCGGCCGCAGCGCCCGCAGCGCCCCCAGCGCCCCCAGCTCCCGCCTTCCCGCCCCAGCTGCCGCCGCACATAGTAGGTTCTGTCTGGGACTGGGCAGGGCCATCGGGGCTGGGGGGGCGGGGCTTGTGGGTAAGGCGGGCGGAGGCGGGGACCCTCCGCCCGATGATAGGGCTG

>MSH3_reference_GCTGCAGCG1_GCCGCAGCG1_CCCGCAGCG0_CCCCCAGCG2_CCCCCAGCT1
GAAATTGTGGCCGCCCCGCCCCCCTCGTCCCCATTTGTGCAGGCGAGGCCCCGCCCCCCCGCCCCGGCGCACGCAGGGTCGCGGCGTGCTCGCGCCCGCAGACGCCTGGGAACTGCGGCCGCGGGCTCGCGCTCCTCGCCAGGCCCTGCCGCCGGGCTGCCATCCTTGCCCTGCCATGTCTCGCCGGAAGCCTGCGTCGGGCGGCCTCGCTGCCTCCAGCTCAGCCCCTGCGAGGCAAGCGGTTTTGAGCCGATTCTTCCAGTCTACGGGAAGCCTGAAATCCACCTCCTCCTCCACAGGTGCAGCCGACCAGGTGGACCCTGGCGCTGCAGCGGCCGCAGCGCCCCCAGCGCCCCCAGCGCCCCCAGCTCCCGCCTTCCCGCCCCAGCTGCCGCCGCACATAGTAGGTTCTGTCTGGGACTGGGCAGGGCCATCGGGGCTGGGGGGGCGGGGCTTGTGGGTAAGGCGGGCGGAGGCGGGGACCCTCCGCCCGATGATAGGGCTG

>MSH3_reference_GCTGCAGCG2_GCCGCAGCG1_CCCGCAGCG0_CCCCCAGCG2_CCCCCAGCT1
GAAATTGTGGCCGCCCCGCCCCCCTCGTCCCCATTTGTGCAGGCGAGGCCCCGCCCCCCCGCCCCGGCGCACGCAGGGTCGCGGCGTGCTCGCGCCCGCAGACGCCTGGGAACTGCGGCCGCGGGCTCGCGCTCCTCGCCAGGCCCTGCCGCCGGGCTGCCATCCTTGCCCTGCCATGTCTCGCCGGAAGCCTGCGTCGGGCGGCCTCGCTGCCTCCAGCTCAGCCCCTGCGAGGCAAGCGGTTTTGAGCCGATTCTTCCAGTCTACGGGAAGCCTGAAATCCACCTCCTCCTCCACAGGTGCAGCCGACCAGGTGGACCCTGGCGCTGCAGCGGCTGCAGCGGCCGCAGCGCCCCCAGCGCCCCCAGCGCCCCCAGCTCCCGCCTTCCCGCCCCAGCTGCCGCCGCACATAGTAGGTTCTGTCTGGGACTGGGCAGGGCCATCGGGGCTGGGGGGGCGGGGCTTGTGGGTAAGGCGGGCGGAGGCGGGGACCCTCCGCCCGATGATAGGGCTG

>MSH3_reference_GCTGCAGCG1_GCCGCAGCG2_CCCGCAGCG0_CCCCCAGCG2_CCCCCAGCT1
GAAATTGTGGCCGCCCCGCCCCCCTCGTCCCCATTTGTGCAGGCGAGGCCCCGCCCCCCCGCCCCGGCGCACGCAGGGTCGCGGCGTGCTCGCGCCCGCAGACGCCTGGGAACTGCGGCCGCGGGCTCGCGCTCCTCGCCAGGCCCTGCCGCCGGGCTGCCATCCTTGCCCTGCCATGTCTCGCCGGAAGCCTGCGTCGGGCGGCCTCGCTGCCTCCAGCTCAGCCCCTGCGAGGCAAGCGGTTTTGAGCCGATTCTTCCAGTCTACGGGAAGCCTGAAATCCACCTCCTCCTCCACAGGTGCAGCCGACCAGGTGGACCCTGGCGCTGCAGCGGCCGCAGCGGCCGCAGCGCCCCCAGCGCCCCCAGCGCCCCCAGCTCCCGCCTTCCCGCCCCAGCTGCCGCCGCACATAGTAGGTTCTGTCTGGGACTGGGCAGGGCCATCGGGGCTGGGGGGGCGGGGCTTGTGGGTAAGGCGGGCGGAGGCGGGGACCCTCCGCCCGATGATAGGGCTG

>MSH3_reference_7b_GCTGCAGCG2_GCCGCAGCG2_CCCGCAGCG0_CCCCCAGCG2_CCCCCAGCT1
GAAATTGTGGCCGCCCCGCCCCCCTCGTCCCCATTTGTGCAGGCGAGGCCCCGCCCCCCCGCCCCGGCGCACGCAGGGTCGCGGCGTGCTCGCGCCCGCAGACGCCTGGGAACTGCGGCCGCGGGCTCGCGCTCCTCGCCAGGCCCTGCCGCCGGGCTGCCATCCTTGCCCTGCCATGTCTCGCCGGAAGCCTGCGTCGGGCGGCCTCGCTGCCTCCAGCTCAGCCCCTGCGAGGCAAGCGGTTTTGAGCCGATTCTTCCAGTCTACGGGAAGCCTGAAATCCACCTCCTCCTCCACAGGTGCAGCCGACCAGGTGGACCCTGGCGCTGCAGCGGCTGCAGCGGCCGCAGCGGCCGCAGCGCCCCCAGCGCCCCCAGCGCCCCCAGCTCCCGCCTTCCCGCCCCAGCTGCCGCCGCACATAGTAGGTTCTGTCTGGGACTGGGCAGGGCCATCGGGGCTGGGGGGGCGGGGCTTGTGGGTAAGGCGGGCGGAGGCGGGGACCCTCCGCCCGATGATAGGGCTG

>MSH3_reference_7c_GCTGCAGCG1_GCCGCAGCG3_CCCGCAGCG0_CCCCCAGCG2_CCCCCAGCT1
GAAATTGTGGCCGCCCCGCCCCCCTCGTCCCCATTTGTGCAGGCGAGGCCCCGCCCCCCCGCCCCGGCGCACGCAGGGTCGCGGCGTGCTCGCGCCCGCAGACGCCTGGGAACTGCGGCCGCGGGCTCGCGCTCCTCGCCAGGCCCTGCCGCCGGGCTGCCATCCTTGCCCTGCCATGTCTCGCCGGAAGCCTGCGTCGGGCGGCCTCGCTGCCTCCAGCTCAGCCCCTGCGAGGCAAGCGGTTTTGAGCCGATTCTTCCAGTCTACGGGAAGCCTGAAATCCACCTCCTCCTCCACAGGTGCAGCCGACCAGGTGGACCCTGGCGCTGCAGCGGCCGCAGCGGCCGCAGCGGCCGCAGCGCCCCCAGCGCCCCCAGCGCCCCCAGCTCCCGCCTTCCCGCCCCAGCTGCCGCCGCACATAGTAGGTTCTGTCTGGGACTGGGCAGGGCCATCGGGGCTGGGGGGGCGGGGCTTGTGGGTAAGGCGGGCGGAGGCGGGGACCCTCCGCCCGATGATAGGGCTG

>MSH3_reference_GCTGCAGCG2_GCCGCAGCG3_CCCGCAGCG0_CCCCCAGCG2_CCCCCAGCT1
GAAATTGTGGCCGCCCCGCCCCCCTCGTCCCCATTTGTGCAGGCGAGGCCCCGCCCCCCCGCCCCGGCGCACGCAGGGTCGCGGCGTGCTCGCGCCCGCAGACGCCTGGGAACTGCGGCCGCGGGCTCGCGCTCCTCGCCAGGCCCTGCCGCCGGGCTGCCATCCTTGCCCTGCCATGTCTCGCCGGAAGCCTGCGTCGGGCGGCCTCGCTGCCTCCAGCTCAGCCCCTGCGAGGCAAGCGGTTTTGAGCCGATTCTTCCAGTCTACGGGAAGCCTGAAATCCACCTCCTCCTCCACAGGTGCAGCCGACCAGGTGGACCCTGGCGCTGCAGCGGCTGCAGCGGCCGCAGCGGCCGCAGCGGCCGCAGCGCCCCCAGCGCCCCCAGCGCCCCCAGCTCCCGCCTTCCCGCCCCAGCTGCCGCCGCACATAGTAGGTTCTGTCTGGGACTGGGCAGGGCCATCGGGGCTGGGGGGGCGGGGCTTGTGGGTAAGGCGGGCGGAGGCGGGGACCCTCCGCCCGATGATAGGGCTG

>MSH3_reference_GCTGCAGCG1_GCCGCAGCG4_CCCGCAGCG0_CCCCCAGCG2_CCCCCAGCT1
GAAATTGTGGCCGCCCCGCCCCCCTCGTCCCCATTTGTGCAGGCGAGGCCCCGCCCCCCCGCCCCGGCGCACGCAGGGTCGCGGCGTGCTCGCGCCCGCAGACGCCTGGGAACTGCGGCCGCGGGCTCGCGCTCCTCGCCAGGCCCTGCCGCCGGGCTGCCATCCTTGCCCTGCCATGTCTCGCCGGAAGCCTGCGTCGGGCGGCCTCGCTGCCTCCAGCTCAGCCCCTGCGAGGCAAGCGGTTTTGAGCCGATTCTTCCAGTCTACGGGAAGCCTGAAATCCACCTCCTCCTCCACAGGTGCAGCCGACCAGGTGGACCCTGGCGCTGCAGCGGCCGCAGCGGCCGCAGCGGCCGCAGCGGCCGCAGCGCCCCCAGCGCCCCCAGCGCCCCCAGCTCCCGCCTTCCCGCCCCAGCTGCCGCCGCACATAGTAGGTTCTGTCTGGGACTGGGCAGGGCCATCGGGGCTGGGGGGGCGGGGCTTGTGGGTAAGGCGGGCGGAGGCGGGGACCCTCCGCCCGATGATAGGGCTG

>MSH3_reference_GCTGCAGCG2_GCCGCAGCG4_CCCGCAGCG0_CCCCCAGCG2_CCCCCAGCT1
GAAATTGTGGCCGCCCCGCCCCCCTCGTCCCCATTTGTGCAGGCGAGGCCCCGCCCCCCCGCCCCGGCGCACGCAGGGTCGCGGCGTGCTCGCGCCCGCAGACGCCTGGGAACTGCGGCCGCGGGCTCGCGCTCCTCGCCAGGCCCTGCCGCCGGGCTGCCATCCTTGCCCTGCCATGTCTCGCCGGAAGCCTGCGTCGGGCGGCCTCGCTGCCTCCAGCTCAGCCCCTGCGAGGCAAGCGGTTTTGAGCCGATTCTTCCAGTCTACGGGAAGCCTGAAATCCACCTCCTCCTCCACAGGTGCAGCCGACCAGGTGGACCCTGGCGCTGCAGCGGCTGCAGCGGCCGCAGCGGCCGCAGCGGCCGCAGCGGCCGCAGCGCCCCCAGCGCCCCCAGCGCCCCCAGCTCCCGCCTTCCCGCCCCAGCTGCCGCCGCACATAGTAGGTTCTGTCTGGGACTGGGCAGGGCCATCGGGGCTGGGGGGGCGGGGCTTGTGGGTAAGGCGGGCGGAGGCGGGGACCCTCCGCCCGATGATAGGGCTG

>MSH3_reference_GCTGCAGCG1_GCCGCAGCG5_CCCGCAGCG0_CCCCCAGCG2_CCCCCAGCT1
GAAATTGTGGCCGCCCCGCCCCCCTCGTCCCCATTTGTGCAGGCGAGGCCCCGCCCCCCCGCCCCGGCGCACGCAGGGTCGCGGCGTGCTCGCGCCCGCAGACGCCTGGGAACTGCGGCCGCGGGCTCGCGCTCCTCGCCAGGCCCTGCCGCCGGGCTGCCATCCTTGCCCTGCCATGTCTCGCCGGAAGCCTGCGTCGGGCGGCCTCGCTGCCTCCAGCTCAGCCCCTGCGAGGCAAGCGGTTTTGAGCCGATTCTTCCAGTCTACGGGAAGCCTGAAATCCACCTCCTCCTCCACAGGTGCAGCCGACCAGGTGGACCCTGGCGCTGCAGCGGCCGCAGCGGCCGCAGCGGCCGCAGCGGCCGCAGCGGCCGCAGCGCCCCCAGCGCCCCCAGCGCCCCCAGCTCCCGCCTTCCCGCCCCAGCTGCCGCCGCACATAGTAGGTTCTGTCTGGGACTGGGCAGGGCCATCGGGGCTGGGGGGGCGGGGCTTGTGGGTAAGGCGGGCGGAGGCGGGGACCCTCCGCCCGATGATAGGGCTG

>MSH3_reference_GCTGCAGCG2_GCCGCAGCG5_CCCGCAGCG0_CCCCCAGCG2_CCCCCAGCT1
GAAATTGTGGCCGCCCCGCCCCCCTCGTCCCCATTTGTGCAGGCGAGGCCCCGCCCCCCCGCCCCGGCGCACGCAGGGTCGCGGCGTGCTCGCGCCCGCAGACGCCTGGGAACTGCGGCCGCGGGCTCGCGCTCCTCGCCAGGCCCTGCCGCCGGGCTGCCATCCTTGCCCTGCCATGTCTCGCCGGAAGCCTGCGTCGGGCGGCCTCGCTGCCTCCAGCTCAGCCCCTGCGAGGCAAGCGGTTTTGAGCCGATTCTTCCAGTCTACGGGAAGCCTGAAATCCACCTCCTCCTCCACAGGTGCAGCCGACCAGGTGGACCCTGGCGCTGCAGCGGCTGCAGCGGCCGCAGCGGCCGCAGCGGCCGCAGCGGCCGCAGCGGCCGCAGCGCCCCCAGCGCCCCCAGCGCCCCCAGCTCCCGCCTTCCCGCCCCAGCTGCCGCCGCACATAGTAGGTTCTGTCTGGGACTGGGCAGGGCCATCGGGGCTGGGGGGGCGGGGCTTGTGGGTAAGGCGGGCGGAGGCGGGGACCCTCCGCCCGATGATAGGGCTG

>MSH3_reference_GCTGCAGCG1_GCCGCAGCG1_CCCGCAGCG1_CCCCCAGCG2_CCCCCAGCT1
GAAATTGTGGCCGCCCCGCCCCCCTCGTCCCCATTTGTGCAGGCGAGGCCCCGCCCCCCCGCCCCGGCGCACGCAGGGTCGCGGCGTGCTCGCGCCCGCAGACGCCTGGGAACTGCGGCCGCGGGCTCGCGCTCCTCGCCAGGCCCTGCCGCCGGGCTGCCATCCTTGCCCTGCCATGTCTCGCCGGAAGCCTGCGTCGGGCGGCCTCGCTGCCTCCAGCTCAGCCCCTGCGAGGCAAGCGGTTTTGAGCCGATTCTTCCAGTCTACGGGAAGCCTGAAATCCACCTCCTCCTCCACAGGTGCAGCCGACCAGGTGGACCCTGGCGCTGCAGCGGCCGCAGCGCCCGCAGCGCCCCCAGCGCCCCCAGCGCCCCCAGCTCCCGCCTTCCCGCCCCAGCTGCCGCCGCACATAGTAGGTTCTGTCTGGGACTGGGCAGGGCCATCGGGGCTGGGGGGGCGGGGCTTGTGGGTAAGGCGGGCGGAGGCGGGGACCCTCCGCCCGATGATAGGGCTG

>MSH3_reference_GCTGCAGCG2_GCCGCAGCG1_CCCGCAGCG1_CCCCCAGCG2_CCCCCAGCT1
GAAATTGTGGCCGCCCCGCCCCCCTCGTCCCCATTTGTGCAGGCGAGGCCCCGCCCCCCCGCCCCGGCGCACGCAGGGTCGCGGCGTGCTCGCGCCCGCAGACGCCTGGGAACTGCGGCCGCGGGCTCGCGCTCCTCGCCAGGCCCTGCCGCCGGGCTGCCATCCTTGCCCTGCCATGTCTCGCCGGAAGCCTGCGTCGGGCGGCCTCGCTGCCTCCAGCTCAGCCCCTGCGAGGCAAGCGGTTTTGAGCCGATTCTTCCAGTCTACGGGAAGCCTGAAATCCACCTCCTCCTCCACAGGTGCAGCCGACCAGGTGGACCCTGGCGCTGCAGCGGCTGCAGCGGCCGCAGCGCCCGCAGCGCCCCCAGCGCCCCCAGCGCCCCCAGCTCCCGCCTTCCCGCCCCAGCTGCCGCCGCACATAGTAGGTTCTGTCTGGGACTGGGCAGGGCCATCGGGGCTGGGGGGGCGGGGCTTGTGGGTAAGGCGGGCGGAGGCGGGGACCCTCCGCCCGATGATAGGGCTG

>MSH3_reference_GCTGCAGCG1_GCCGCAGCG2_CCCGCAGCG1_CCCCCAGCG2_CCCCCAGCT1
GAAATTGTGGCCGCCCCGCCCCCCTCGTCCCCATTTGTGCAGGCGAGGCCCCGCCCCCCCGCCCCGGCGCACGCAGGGTCGCGGCGTGCTCGCGCCCGCAGACGCCTGGGAACTGCGGCCGCGGGCTCGCGCTCCTCGCCAGGCCCTGCCGCCGGGCTGCCATCCTTGCCCTGCCATGTCTCGCCGGAAGCCTGCGTCGGGCGGCCTCGCTGCCTCCAGCTCAGCCCCTGCGAGGCAAGCGGTTTTGAGCCGATTCTTCCAGTCTACGGGAAGCCTGAAATCCACCTCCTCCTCCACAGGTGCAGCCGACCAGGTGGACCCTGGCGCTGCAGCGGCCGCAGCGGCCGCAGCGCCCGCAGCGCCCCCAGCGCCCCCAGCGCCCCCAGCTCCCGCCTTCCCGCCCCAGCTGCCGCCGCACATAGTAGGTTCTGTCTGGGACTGGGCAGGGCCATCGGGGCTGGGGGGGCGGGGCTTGTGGGTAAGGCGGGCGGAGGCGGGGACCCTCCGCCCGATGATAGGGCTG

>MSH3_reference_GCTGCAGCG2_GCCGCAGCG2_CCCGCAGCG1_CCCCCAGCG2_CCCCCAGCT1
GAAATTGTGGCCGCCCCGCCCCCCTCGTCCCCATTTGTGCAGGCGAGGCCCCGCCCCCCCGCCCCGGCGCACGCAGGGTCGCGGCGTGCTCGCGCCCGCAGACGCCTGGGAACTGCGGCCGCGGGCTCGCGCTCCTCGCCAGGCCCTGCCGCCGGGCTGCCATCCTTGCCCTGCCATGTCTCGCCGGAAGCCTGCGTCGGGCGGCCTCGCTGCCTCCAGCTCAGCCCCTGCGAGGCAAGCGGTTTTGAGCCGATTCTTCCAGTCTACGGGAAGCCTGAAATCCACCTCCTCCTCCACAGGTGCAGCCGACCAGGTGGACCCTGGCGCTGCAGCGGCTGCAGCGGCCGCAGCGGCCGCAGCGCCCGCAGCGCCCCCAGCGCCCCCAGCGCCCCCAGCTCCCGCCTTCCCGCCCCAGCTGCCGCCGCACATAGTAGGTTCTGTCTGGGACTGGGCAGGGCCATCGGGGCTGGGGGGGCGGGGCTTGTGGGTAAGGCGGGCGGAGGCGGGGACCCTCCGCCCGATGATAGGGCTG

>MSH3_reference_GCTGCAGCG1_GCCGCAGCG3_CCCGCAGCG1_CCCCCAGCG2_CCCCCAGCT1
GAAATTGTGGCCGCCCCGCCCCCCTCGTCCCCATTTGTGCAGGCGAGGCCCCGCCCCCCCGCCCCGGCGCACGCAGGGTCGCGGCGTGCTCGCGCCCGCAGACGCCTGGGAACTGCGGCCGCGGGCTCGCGCTCCTCGCCAGGCCCTGCCGCCGGGCTGCCATCCTTGCCCTGCCATGTCTCGCCGGAAGCCTGCGTCGGGCGGCCTCGCTGCCTCCAGCTCAGCCCCTGCGAGGCAAGCGGTTTTGAGCCGATTCTTCCAGTCTACGGGAAGCCTGAAATCCACCTCCTCCTCCACAGGTGCAGCCGACCAGGTGGACCCTGGCGCTGCAGCGGCCGCAGCGGCCGCAGCGGCCGCAGCGCCCGCAGCGCCCCCAGCGCCCCCAGCGCCCCCAGCTCCCGCCTTCCCGCCCCAGCTGCCGCCGCACATAGTAGGTTCTGTCTGGGACTGGGCAGGGCCATCGGGGCTGGGGGGGCGGGGCTTGTGGGTAAGGCGGGCGGAGGCGGGGACCCTCCGCCCGATGATAGGGCTG

>MSH3_reference_9b_GCTGCAGCG2_GCCGCAGCG3_CCCGCAGCG1_CCCCCAGCG2_CCCCCAGCT1
GAAATTGTGGCCGCCCCGCCCCCCTCGTCCCCATTTGTGCAGGCGAGGCCCCGCCCCCCCGCCCCGGCGCACGCAGGGTCGCGGCGTGCTCGCGCCCGCAGACGCCTGGGAACTGCGGCCGCGGGCTCGCGCTCCTCGCCAGGCCCTGCCGCCGGGCTGCCATCCTTGCCCTGCCATGTCTCGCCGGAAGCCTGCGTCGGGCGGCCTCGCTGCCTCCAGCTCAGCCCCTGCGAGGCAAGCGGTTTTGAGCCGATTCTTCCAGTCTACGGGAAGCCTGAAATCCACCTCCTCCTCCACAGGTGCAGCCGACCAGGTGGACCCTGGCGCTGCAGCGGCTGCAGCGGCCGCAGCGGCCGCAGCGGCCGCAGCGCCCGCAGCGCCCCCAGCGCCCCCAGCGCCCCCAGCTCCCGCCTTCCCGCCCCAGCTGCCGCCGCACATAGTAGGTTCTGTCTGGGACTGGGCAGGGCCATCGGGGCTGGGGGGGCGGGGCTTGTGGGTAAGGCGGGCGGAGGCGGGGACCCTCCGCCCGATGATAGGGCTG

>MSH3_reference_GCTGCAGCG1_GCCGCAGCG4_CCCGCAGCG1_CCCCCAGCG2_CCCCCAGCT1
GAAATTGTGGCCGCCCCGCCCCCCTCGTCCCCATTTGTGCAGGCGAGGCCCCGCCCCCCCGCCCCGGCGCACGCAGGGTCGCGGCGTGCTCGCGCCCGCAGACGCCTGGGAACTGCGGCCGCGGGCTCGCGCTCCTCGCCAGGCCCTGCCGCCGGGCTGCCATCCTTGCCCTGCCATGTCTCGCCGGAAGCCTGCGTCGGGCGGCCTCGCTGCCTCCAGCTCAGCCCCTGCGAGGCAAGCGGTTTTGAGCCGATTCTTCCAGTCTACGGGAAGCCTGAAATCCACCTCCTCCTCCACAGGTGCAGCCGACCAGGTGGACCCTGGCGCTGCAGCGGCCGCAGCGGCCGCAGCGGCCGCAGCGGCCGCAGCGCCCGCAGCGCCCCCAGCGCCCCCAGCGCCCCCAGCTCCCGCCTTCCCGCCCCAGCTGCCGCCGCACATAGTAGGTTCTGTCTGGGACTGGGCAGGGCCATCGGGGCTGGGGGGGCGGGGCTTGTGGGTAAGGCGGGCGGAGGCGGGGACCCTCCGCCCGATGATAGGGCTG

>MSH3_reference_GCTGCAGCG2_GCCGCAGCG4_CCCGCAGCG1_CCCCCAGCG2_CCCCCAGCT1
GAAATTGTGGCCGCCCCGCCCCCCTCGTCCCCATTTGTGCAGGCGAGGCCCCGCCCCCCCGCCCCGGCGCACGCAGGGTCGCGGCGTGCTCGCGCCCGCAGACGCCTGGGAACTGCGGCCGCGGGCTCGCGCTCCTCGCCAGGCCCTGCCGCCGGGCTGCCATCCTTGCCCTGCCATGTCTCGCCGGAAGCCTGCGTCGGGCGGCCTCGCTGCCTCCAGCTCAGCCCCTGCGAGGCAAGCGGTTTTGAGCCGATTCTTCCAGTCTACGGGAAGCCTGAAATCCACCTCCTCCTCCACAGGTGCAGCCGACCAGGTGGACCCTGGCGCTGCAGCGGCTGCAGCGGCCGCAGCGGCCGCAGCGGCCGCAGCGGCCGCAGCGCCCGCAGCGCCCCCAGCGCCCCCAGCGCCCCCAGCTCCCGCCTTCCCGCCCCAGCTGCCGCCGCACATAGTAGGTTCTGTCTGGGACTGGGCAGGGCCATCGGGGCTGGGGGGGCGGGGCTTGTGGGTAAGGCGGGCGGAGGCGGGGACCCTCCGCCCGATGATAGGGCTG

>MSH3_reference_GCTGCAGCG1_GCCGCAGCG5_CCCGCAGCG1_CCCCCAGCG2_CCCCCAGCT1
GAAATTGTGGCCGCCCCGCCCCCCTCGTCCCCATTTGTGCAGGCGAGGCCCCGCCCCCCCGCCCCGGCGCACGCAGGGTCGCGGCGTGCTCGCGCCCGCAGACGCCTGGGAACTGCGGCCGCGGGCTCGCGCTCCTCGCCAGGCCCTGCCGCCGGGCTGCCATCCTTGCCCTGCCATGTCTCGCCGGAAGCCTGCGTCGGGCGGCCTCGCTGCCTCCAGCTCAGCCCCTGCGAGGCAAGCGGTTTTGAGCCGATTCTTCCAGTCTACGGGAAGCCTGAAATCCACCTCCTCCTCCACAGGTGCAGCCGACCAGGTGGACCCTGGCGCTGCAGCGGCCGCAGCGGCCGCAGCGGCCGCAGCGGCCGCAGCGGCCGCAGCGCCCGCAGCGCCCCCAGCGCCCCCAGCGCCCCCAGCTCCCGCCTTCCCGCCCCAGCTGCCGCCGCACATAGTAGGTTCTGTCTGGGACTGGGCAGGGCCATCGGGGCTGGGGGGGCGGGGCTTGTGGGTAAGGCGGGCGGAGGCGGGGACCCTCCGCCCGATGATAGGGCTG

>MSH3_reference_GCTGCAGCG2_GCCGCAGCG5_CCCGCAGCG1_CCCCCAGCG2_CCCCCAGCT1
GAAATTGTGGCCGCCCCGCCCCCCTCGTCCCCATTTGTGCAGGCGAGGCCCCGCCCCCCCGCCCCGGCGCACGCAGGGTCGCGGCGTGCTCGCGCCCGCAGACGCCTGGGAACTGCGGCCGCGGGCTCGCGCTCCTCGCCAGGCCCTGCCGCCGGGCTGCCATCCTTGCCCTGCCATGTCTCGCCGGAAGCCTGCGTCGGGCGGCCTCGCTGCCTCCAGCTCAGCCCCTGCGAGGCAAGCGGTTTTGAGCCGATTCTTCCAGTCTACGGGAAGCCTGAAATCCACCTCCTCCTCCACAGGTGCAGCCGACCAGGTGGACCCTGGCGCTGCAGCGGCTGCAGCGGCCGCAGCGGCCGCAGCGGCCGCAGCGGCCGCAGCGGCCGCAGCGCCCGCAGCGCCCCCAGCGCCCCCAGCGCCCCCAGCTCCCGCCTTCCCGCCCCAGCTGCCGCCGCACATAGTAGGTTCTGTCTGGGACTGGGCAGGGCCATCGGGGCTGGGGGGGCGGGGCTTGTGGGTAAGGCGGGCGGAGGCGGGGACCCTCCGCCCGATGATAGGGCTG

>MSH3_reference_GCTGCAGCG2_GCCGCAGCG1_CCCGCAGCG1_GCCGCAGCG1_CCCGCAGCG1_GCCGCAGCG2_CCCGCAGCG1_CCCCCAGCG1_CCCCCAGCT1
GAAATTGTGGCCGCCCCGCCCCCCTCGTCCCCATTTGTGCAGGCGAGGCCCCGCCCCCCCGCCCCGGCGCACGCAGGGTCGCGGCGTGCTCGCGCCCGCAGACGCCTGGGAACTGCGGCCGCGGGCTCGCGCTCCTCGCCAGGCCCTGCCGCCGGGCTGCCATCCTTGCCCTGCCATGTCTCGCCGGAAGCCTGCGTCGGGCGGCCTCGCTGCCTCCAGCTCAGCCCCTGCGAGGCAAGCGGTTTTGAGCCGATTCTTCCAGTCTACGGGAAGCCTGAAATCCACCTCCTCCTCCACAGGTGCAGCCGACCAGGTGGACCCTGGCGCTGCAGCGGCTGCAGCGGCCGCAGCGCCCGCAGCGGCCGCAGCGCCCGCAGCGGCCGCAGCGGCCGCAGCGCCCGCAGCGCCCCCAGCGCCCCCAGCTCCCGCCTTCCCGCCCCAGCTGCCGCCGCACATAGTAGGTTCTGTCTGGGACTGGGCAGGGCCATCGGGGCTGGGGGGGCGGGGCTTGTGGGTAAGGCGGGCGGAGGCGGGGACCCTCCGCCCGATGATAGGGCTG

>MSH3_reference_9a_GCTGCAGCG2_GCCGCAGCG1_CCCGCAGCG0_CCCCCAGCG5_CCCCCAGCT1
GAAATTGTGGCCGCCCCGCCCCCCTCGTCCCCATTTGTGCAGGCGAGGCCCCGCCCCCCCGCCCCGGCGCACGCAGGGTCGCGGCGTGCTCGCGCCCGCAGACGCCTGGGAACTGCGGCCGCGGGCTCGCGCTCCTCGCCAGGCCCTGCCGCCGGGCTGCCATCCTTGCCCTGCCATGTCTCGCCGGAAGCCTGCGTCGGGCGGCCTCGCTGCCTCCAGCTCAGCCCCTGCGAGGCAAGCGGTTTTGAGCCGATTCTTCCAGTCTACGGGAAGCCTGAAATCCACCTCCTCCTCCACAGGTGCAGCCGACCAGGTGGACCCTGGCGCTGCAGCGGCTGCAGCGGCCGCAGCGCCCCCAGCGCCCCCAGCGCCCCCAGCGCCCCCAGCGCCCCCAGCGCCCCCAGCTCCCGCCTTCCCGCCCCAGCTGCCGCCGCACATAGTAGGTTCTGTCTGGGACTGGGCAGGGCCATCGGGGCTGGGGGGGCGGGGCTTGTGGGTAAGGCGGGCGGAGGCGGGGACCCTCCGCCCGATGATAGGGCTG
